# Supplementary material for: HOXA13 in etiology and oncogenic potential of Barrett’s esophagus
Source: Nat Commun. 2021 Jun 7;12:3354. doi: 10.1038/s41467-021-23641-8 (PMC8184780; doi:10.1038/s41467-021-23641-8)
Supplement: Supplementary file 4 — Supplementary Dataset 1 [file 41467_2021_23641_MOESM4_ESM.xlsx]

## Sheet: Sheet1
Extended datafile 1	HOXA13-linked genes in healthy esophagus and in BE
	Healthy esophagus				BE
gene_ID	% of positive cells in HOXA13+ cells (>70%)	% of positive cells in HOXA13- cells	FC	gene_ID	% of positive cells in HOXA13+ cells	% of positive cells in HOXA13- cells	FC
LEFTY1	0.72973	0.0471143	15.4885	LEFTY1	0.643939	0.513308	1.25449
ARHGEF38	0.783784	0.0730271	10.7328	ARHGEF38	0.704545	0.524715	1.34272
PHGR1	0.756757	0.0671378	11.2717	PHGR1	0.886364	0.711027	1.2466
CAPN8	0.756757	0.0636042	11.8979	CAPN8	0.863636	0.741445	1.1648
FAM3D	0.756757	0.0789164	9.58935	FAM3D	0.916667	0.78327	1.17031
SULT1C2	0.810811	0.0683157	11.8686	SULT1C2	0.727273	0.627376	1.15923
CTSE	0.810811	0.0600707	13.4976	CTSE	0.689394	0.657795	1.04804
C9orf152	0.783784	0.113074	6.93159	C9orf152	0.643939	0.577947	1.11418
DMBT1	0.891892	0.110718	8.05549	DMBT1	0.416667	0.410646	1.01466
MUC1	0.918919	0.104829	8.76587	MUC1	0.787879	0.764259	1.03091
TMPRSS2	0.810811	0.0624264	12.9883	TMPRSS2	0.590909	0.532319	1.11006
CLRN3	0.756757	0.0318021	23.7958	CLRN3	0.674242	0.524715	1.28497
KCNE3	0.837838	0.108363	7.73179	KCNE3	0.75	0.65019	1.15351
TP53I11	0.72973	0.136631	5.34087	TP53I11	0.666667	0.585551	1.13853
MARCKSL1	0.972973	0.128386	7.57848	MARCKSL1	1.0303	0.86692	1.18846
MUC13	0.864865	0.0671378	12.8819	MUC13	0.871212	0.714829	1.21877
AGR3	0.837838	0.0565371	14.8193	AGR3	0.871212	0.764259	1.13994
MUC3A	0.810811	0.106007	7.64865	MUC3A	0.818182	0.688213	1.18885
HID1	0.783784	0.0859835	9.11551	HID1	0.75	0.646388	1.16029
ANPEP	0.783784	0.0765607	10.2374	ANPEP	0.560606	0.467681	1.19869
FBP1	0.810811	0.0553592	14.6463	FBP1	0.727273	0.581749	1.25015
SPINK1	0.972973	0.0789164	12.3292	SPINK1	0.484848	0.558935	0.86745
CMBL	0.864865	0.110718	7.81139	CMBL	0.780303	0.673004	1.15943
S100P	0.918919	0.0859835	10.6872	S100P	0.969697	0.86692	1.11855
PIGR	0.972973	0.140165	6.94163	PIGR	0.992424	0.996198	0.996212
AKR7A3	0.702703	0.106007	6.62883	AKR7A3	0.727273	0.536122	1.35654
SLC37A1	0.72973	0.114252	6.38702	SLC37A1	0.742424	0.608365	1.22036
TFF1	0.972973	0.0954064	10.1982	TFF1	0.886364	0.882129	1.0048
TFF3	0.972973	0.117786	8.26054	TFF3	1	0.977186	1.02335
CREB3L1	0.891892	0.0624264	14.2871	CREB3L1	0.931818	0.813688	1.14518
TMEM45B	0.756757	0.0954064	7.93193	TMEM45B	0.674242	0.505703	1.33328
CAPN5	0.702703	0.0848057	8.28604	CAPN5	0.856061	0.688213	1.24389
LCN2	0.702703	0.11543	6.0877	LCN2	0.416667	0.406844	1.02414
IQGAP2	0.810811	0.0942285	8.60473	IQGAP2	0.787879	0.673004	1.17069
TNFRSF11A	0.72973	0.0942285	7.74426	TNFRSF11A	0.80303	0.673004	1.1932
GATA6	0.783784	0.0553592	14.1581	GATA6	0.765152	0.692015	1.10569
GCNT3	0.702703	0.04947	14.2046	GCNT3	0.590909	0.391635	1.50883
TTYH3	0.702703	0.104829	6.70331	TTYH3	0.530303	0.479087	1.1069
KRT7	0.864865	0.0848057	10.1982	KRT7	0.795455	0.684411	1.16225
GOLM1	0.837838	0.114252	7.33324	GOLM1	0.772727	0.703422	1.09853
CEMIP2	0.810811	0.0965842	8.39486	CEMIP2	0.651515	0.558935	1.16564
ERN2	0.864865	0.0636042	13.5976	ERN2	0.886364	0.806084	1.09959
HMGCS2	0.891892	0.117786	7.57216	HMGCS2	0.840909	0.718631	1.17015
REG4	0.972973	0.124853	7.79296	REG4	0.992424	0.961977	1.03165
DDC	0.756757	0.0459364	16.474	DDC	0.621212	0.467681	1.32828
PPP1R1B	0.837838	0.0824499	10.1618	PPP1R1B	0.909091	0.821293	1.1069
VIL1	0.864865	0.0706714	12.2378	VIL1	0.75	0.646388	1.16029
TSPAN8	0.972973	0.0965842	10.0738	TSPAN8	0.893939	0.882129	1.01339
MYRF	0.702703	0.0765607	9.17838	MYRF	0.734848	0.61597	1.19299
ONECUT2	0.810811	0.0612485	13.238	ONECUT2	0.674242	0.532319	1.26661
MUC5B	0.918919	0.0824499	11.1452	MUC5B	0.765152	0.752852	1.01634
TSPAN1	0.972973	0.120141	8.09857	TSPAN1	0.954545	0.847909	1.12576
KIAA1324	0.864865	0.0812721	10.6416	KIAA1324	0.962121	0.893536	1.07676
MLPH	0.783784	0.0706714	11.0905	MLPH	0.871212	0.787072	1.1069
REG1A	0.918919	0.121319	7.57439	REG1A	0.219697	0.338403	0.649217
ARFGEF3	0.918919	0.0765607	12.0025	ARFGEF3	0.840909	0.714829	1.17638
ANXA10	0.810811	0.0647821	12.516	ANXA10	0.712121	0.539924	1.31893
AGR2	0.972973	0.138987	7.00046	AGR2	1	0.965779	1.03543
PLOD3	0.702703	0.0930506	7.55183	PLOD3	0.439394	0.403042	1.09019
HOXA13	1	0		HOXA13	1	0
CEACAM5	0.945946	0.0824499	11.473	CEACAM5	0.742424	0.703422	1.05545
SLC39A14	0.810811	0.0930506	8.71365	SLC39A14	0.757576	0.61597	1.22989
TMC5	0.891892	0.0647821	13.7676	TMC5	0.878788	0.775665	1.13295
COTL1	0.810811	0.117786	6.88378	COTL1	0.704545	0.692015	1.01811
OLFM4	0.945946	0.109541	8.63557	OLFM4	0.628788	0.61597	1.02081
WFDC2	0.783784	0.0859835	9.11551	WFDC2	0.537879	0.562738	0.955825
HNF4A	0.864865	0.0647821	13.3504	HNF4A	0.878788	0.741445	1.18524
MISP	0.702703	0.0553592	12.6935	MISP	0.712121	0.608365	1.17055
TSPAN15	0.702703	0.113074	6.21453	TSPAN15	0.80303	0.627376	1.27998
SMIM24	0.891892	0.0647821	13.7676	SMIM24	0.80303	0.619772	1.29569
SEL1L3	0.810811	0.0942285	8.60473	SEL1L3	0.878788	0.779468	1.12742
LYZ	0.972973	0.0942285	10.3257	LYZ	1	0.946768	1.05622
CDH17	0.864865	0.06596	13.112	CDH17	0.80303	0.665399	1.20684
CLDN18	0.918919	0.0706714	13.0027	CLDN18	0.757576	0.669202	1.13206
BCAS1	0.702703	0.0706714	9.94324	BCAS1	0.863636	0.768061	1.12444
VSIG2	0.756757	0.06596	11.473	VSIG2	0.795455	0.737643	1.07837
GPRC5A	0.72973	0.0588928	12.3908	GPRC5A	0.757576	0.634981	1.19307
PROM1	0.837838	0.0553592	15.1346	PROM1	0.848485	0.722433	1.17448
USH1C	0.864865	0.057715	14.9851	USH1C	0.848485	0.703422	1.20622
AOC1	0.783784	0.0694935	11.2785	AOC1	0.840909	0.714829	1.17638
N4BP2L2	0.864865	0.730271	1.18431	N4BP2L2	0.893939	0.730038	1.22451
TMEM141	0.702703	0.712603	0.986107	TMEM141	0.795455	0.65019	1.22342
DDOST	0.945946	0.709069	1.33407	DDOST	0.825758	0.806084	1.02441
NME2	0.810811	0.918728	0.882536	NME2	0.886364	0.779468	1.13714
STMP1	0.783784	0.712603	1.09989	STMP1	0.689394	0.539924	1.27684
MRPL33	0.756757	0.677267	1.11737	MRPL33	0.787879	0.684411	1.15118
MRPL20	0.837838	0.798587	1.04915	MRPL20	0.795455	0.653992	1.21631
EIF6	0.837838	0.866902	0.966473	EIF6	0.818182	0.714829	1.14458
ARFGAP3	0.72973	0.261484	2.79072	ARFGAP3	0.613636	0.51711	1.18666
SNHG3	0.702703	0.693757	1.01289	SNHG3	0.606061	0.555133	1.09174
HYPK	0.810811	0.681979	1.18891	HYPK	0.537879	0.441065	1.2195
ATP5PO	0.972973	0.95053	1.02361	ATP5PO	0.924242	0.836502	1.10489
ARPC1A	0.783784	0.717314	1.09266	ARPC1A	0.75	0.692015	1.08379
ARPC4	0.945946	0.845701	1.11853	ARPC4	0.886364	0.787072	1.12615
ATP5MF	0.945946	0.951708	0.993946	ATP5MF	0.931818	0.836502	1.11395
RPL36A	0.972973	0.979976	0.992853	RPL36A	0.992424	0.923954	1.07411
NME1	0.837838	0.856302	0.978438	NME1	0.75	0.634981	1.18114
CKMT1B	0.837838	0.767962	1.09099	CKMT1B	0.734848	0.642586	1.14358
RPL13AP5	1	0.985866	1.01434	RPL13AP5	0.962121	0.931559	1.03281
C12orf75	0.702703	0.277974	2.52794	C12orf75	0.757576	0.60076	1.26103
GAS5	1	0.957597	1.04428	GAS5	0.969697	0.840304	1.15398
FAM133B	0.702703	0.466431	1.50655	FAM133B	0.681818	0.490494	1.39006
UQCRHL	0.864865	0.899882	0.961087	UQCRHL	0.871212	0.714829	1.21877
RPS28	1	0.990577	1.00951	RPS28	0.992424	0.954373	1.03987
GPX1	0.810811	0.861013	0.941694	GPX1	0.901515	0.771863	1.16797
SMIM26	0.837838	0.712603	1.17574	SMIM26	0.757576	0.665399	1.13853
TMA7	0.972973	0.970554	1.00249	TMA7	0.984848	0.904943	1.0883
HSBP1	0.837838	0.899882	0.931053	HSBP1	0.840909	0.813688	1.03345
PET100	0.918919	0.885748	1.03745	PET100	0.901515	0.798479	1.12904
RPL41	1	0.985866	1.01434	RPL41	0.977273	0.946768	1.03222
OST4	0.972973	0.951708	1.02234	OST4	0.969697	0.893536	1.08524
DANCR	0.756757	0.764429	0.989964	DANCR	0.810606	0.718631	1.12799
NOL7	0.783784	0.608952	1.2871	NOL7	0.719697	0.612167	1.17565
FGD5-AS1	0.702703	0.5053	1.39066	FGD5-AS1	0.674242	0.56654	1.19011
NDUFAF8	0.72973	0.650177	1.12236	NDUFAF8	0.628788	0.479087	1.31247
CKMT1A	0.783784	0.727915	1.07675	CKMT1A	0.659091	0.513308	1.28401
UBA52	1	0.987044	1.01313	UBA52	0.977273	0.958175	1.01993
CCNL2	0.864865	0.57715	1.49851	CCNL2	0.704545	0.536122	1.31415
TSTD1	0.756757	0.8351	0.906187	TSTD1	0.795455	0.680608	1.16874
DDX3X	0.810811	0.862191	0.940408	DDX3X	0.810606	0.676806	1.19769
PHB2	0.891892	0.846879	1.05315	PHB2	0.893939	0.794677	1.12491
STARD10	0.972973	0.383981	2.53391	STARD10	0.977273	0.91635	1.06648
FIS1	0.783784	0.771496	1.01593	FIS1	0.795455	0.714829	1.11279
REPIN1	0.783784	0.299176	2.61981	REPIN1	0.636364	0.539924	1.17862
EMP2	0.891892	0.925795	0.963379	EMP2	0.901515	0.73384	1.22849
RPS29	1	0.994111	1.00592	RPS29	0.992424	0.95057	1.04403
PPP1CB	1	0.936396	1.06792	PPP1CB	0.909091	0.78327	1.16064
LEPROT	0.837838	0.513545	1.63148	LEPROT	0.69697	0.596958	1.16754
NDUFS3	0.864865	0.770318	1.12274	NDUFS3	0.772727	0.634981	1.21693
HEXA	0.72973	0.358068	2.03796	HEXA	0.530303	0.494297	1.07284
TMX2	0.756757	0.652532	1.15972	TMX2	0.583333	0.467681	1.24729
VDAC1	0.972973	0.876325	1.11029	VDAC1	0.916667	0.840304	1.09087
SFT2D2	0.72973	0.57126	1.2774	SFT2D2	0.55303	0.574144	0.963225
SELENOH	0.72973	0.812721	0.897885	SELENOH	0.840909	0.711027	1.18267
RNPS1	0.783784	0.747939	1.04793	RNPS1	0.863636	0.665399	1.29792
CATSPER2P1	0.702703	0.407538	1.72426	CATSPER2P1	0.734848	0.593156	1.23888
HMGN1	0.918919	0.905771	1.01452	HMGN1	0.962121	0.836502	1.15017
TMSB4X	1	0.965842	1.03537	TMSB4X	1	0.980989	1.01938
CFI	0.837838	0.162544	5.15452	CFI	0.356061	0.273764	1.30061
PRR13	0.864865	0.702002	1.232	PRR13	0.901515	0.836502	1.07772
ADGRG1	0.783784	0.565371	1.38632	ADGRG1	0.628788	0.604563	1.04007
PSMB10	0.783784	0.480565	1.63096	PSMB10	0.742424	0.551331	1.3466
PSENEN	0.702703	0.641932	1.09467	PSENEN	0.742424	0.619772	1.1979
RACK1	1	0.994111	1.00592	RACK1	1	0.969582	1.03137
SDHD	0.783784	0.844523	0.928079	SDHD	0.772727	0.665399	1.1613
PHACTR4	0.72973	0.53828	1.35567	PHACTR4	0.810606	0.730038	1.11036
GIGYF2	0.837838	0.482921	1.73494	GIGYF2	0.621212	0.589354	1.05406
SNHG5	0.783784	0.93404	0.839133	SNHG5	0.878788	0.821293	1.07001
INF2	0.783784	0.260306	3.01101	INF2	0.712121	0.608365	1.17055
PJA2	0.702703	0.446408	1.57413	PJA2	0.492424	0.448669	1.09752
APRT	0.864865	0.889282	0.972543	APRT	0.848485	0.764259	1.11021
RPL39	0.972973	0.984688	0.988103	RPL39	0.969697	0.897338	1.08064
SREBF2	0.756757	0.716137	1.05672	SREBF2	0.719697	0.61597	1.1684
TOP1	0.864865	0.578327	1.49546	TOP1	0.818182	0.692015	1.18232
CAPZA2	0.702703	0.62073	1.13206	CAPZA2	0.765152	0.585551	1.30672
SMC5	0.72973	0.486455	1.5001	SMC5	0.727273	0.532319	1.36623
OSTC	0.945946	0.779741	1.21315	OSTC	0.780303	0.760456	1.0261
SELENOT	0.783784	0.592462	1.32293	SELENOT	0.712121	0.524715	1.35716
UBE2J1	0.810811	0.489988	1.65476	UBE2J1	0.765152	0.589354	1.29829
HMGN2	0.972973	0.919906	1.05769	HMGN2	0.954545	0.874525	1.0915
SFT2D1	0.756757	0.54417	1.39066	SFT2D1	0.674242	0.56654	1.19011
PNP	0.72973	0.392226	1.86048	PNP	0.621212	0.425856	1.45874
CNOT7	0.864865	0.661955	1.30653	CNOT7	0.757576	0.593156	1.2772
RPL10A	1	0.992933	1.00712	RPL10A	0.984848	0.935361	1.05291
TTC37	0.783784	0.492344	1.59194	TTC37	0.704545	0.539924	1.3049
CALM1	1	0.952886	1.04944	CALM1	0.954545	0.939163	1.01638
MDM4	0.72973	0.734982	0.992853	MDM4	0.825758	0.703422	1.17391
BAZ1A	0.702703	0.540636	1.29977	BAZ1A	0.621212	0.448669	1.38457
LRBA	0.810811	0.479388	1.69135	LRBA	0.795455	0.673004	1.18195
CTNND1	0.945946	0.951708	0.993946	CTNND1	0.977273	0.874525	1.11749
YTHDF2	0.72973	0.652532	1.1183	YTHDF2	0.75	0.608365	1.23281
SH3BGRL2	0.756757	0.161366	4.68968	SH3BGRL2	0.856061	0.714829	1.19757
GFPT1	0.891892	0.310954	2.86824	GFPT1	0.931818	0.81749	1.13985
ASPH	0.945946	0.698469	1.35431	ASPH	0.886364	0.825095	1.07426
PIM3	0.783784	0.3298	2.37654	PIM3	0.628788	0.509506	1.23411
UBL5	1	0.948174	1.05466	UBL5	0.94697	0.870722	1.08757
RPL23A	1	0.994111	1.00592	RPL23A	0.977273	0.961977	1.0159
SVIP	0.810811	0.409894	1.9781	SVIP	0.719697	0.684411	1.05156
MIER1	0.756757	0.553592	1.36699	MIER1	0.727273	0.589354	1.23402
CD2AP	0.837838	0.415783	2.01508	CD2AP	0.810606	0.642586	1.26148
RPS4X	1	0.995289	1.00473	RPS4X	0.984848	0.980989	1.00393
MBP	0.702703	0.552415	1.27206	MBP	0.636364	0.619772	1.02677
VPS13A	0.756757	0.465253	1.62655	VPS13A	0.795455	0.646388	1.23061
MPZL1	0.702703	0.607774	1.15619	MPZL1	0.757576	0.562738	1.34623
RPL12	1	0.996466	1.00355	RPL12	0.992424	0.969582	1.02356
S100A6	1	0.975265	1.02536	S100A6	1	0.980989	1.01938
ERO1A	0.756757	0.387515	1.95285	ERO1A	0.522727	0.437262	1.19545
ADH5	0.864865	0.65371	1.32301	ADH5	0.69697	0.612167	1.13853
MYO1C	0.72973	0.513545	1.42096	MYO1C	0.795455	0.631179	1.26027
GPAA1	0.783784	0.654888	1.19682	GPAA1	0.651515	0.524715	1.24166
RPL37A	1	0.998822	1.00118	RPL37A	1	0.961977	1.03953
S100A10	1	0.981154	1.01921	S100A10	0.977273	0.931559	1.04907
PSAP	0.945946	0.897527	1.05395	PSAP	0.954545	0.91635	1.04168
RPS26	1	0.987044	1.01313	RPS26	0.962121	0.908745	1.05874
SPTAN1	0.810811	0.534747	1.51625	SPTAN1	0.810606	0.661597	1.22523
FAR1	0.702703	0.758539	0.926389	FAR1	0.575758	0.437262	1.31673
HNRNPAB	0.864865	0.743227	1.16366	HNRNPAB	0.856061	0.745247	1.14869
GSTK1	0.918919	0.816254	1.12578	GSTK1	0.878788	0.737643	1.19135
MRPL21	0.702703	0.679623	1.03396	MRPL21	0.545455	0.48289	1.12956
LRP10	0.864865	0.652532	1.3254	LRP10	0.856061	0.749049	1.14286
SND1	0.891892	0.558304	1.5975	SND1	0.795455	0.657795	1.20927
ACSL5	0.837838	0.261484	3.20416	ACSL5	0.659091	0.479087	1.37572
PCBP2	1	0.902238	1.10836	PCBP2	0.962121	0.901141	1.06767
DYNC1H1	0.837838	0.718492	1.16611	DYNC1H1	0.893939	0.771863	1.15816
ARRDC1	0.702703	0.374558	1.87608	ARRDC1	0.704545	0.574144	1.22712
H4C3	0.837838	0.789164	1.06168	H4C3	0.886364	0.78327	1.13162
ANXA4	0.891892	0.661955	1.34736	ANXA4	0.893939	0.809886	1.10378
CASP4	0.72973	0.473498	1.54115	CASP4	0.674242	0.536122	1.25763
ARHGEF12	0.837838	0.530035	1.58072	ARHGEF12	0.666667	0.638783	1.04365
CD47	0.783784	0.805654	0.972854	CD47	0.704545	0.524715	1.34272
PDXDC2P-NPIPB14P	0.702703	0.180212	3.89931	PDXDC2P-NPIPB14P	0.712121	0.581749	1.2241
TOMM7	0.891892	0.931684	0.95729	TOMM7	0.931818	0.794677	1.17258
HDAC2	0.72973	0.679623	1.07373	HDAC2	0.704545	0.570342	1.2353
MYO6	0.918919	0.47232	1.94554	MYO6	0.901515	0.794677	1.13444
PLXNB2	0.945946	0.623086	1.51816	PLXNB2	0.863636	0.714829	1.20817
NACA	1	0.987044	1.01313	NACA	0.969697	0.935361	1.03671
PRPF40A	0.945946	0.730271	1.29534	PRPF40A	0.780303	0.695817	1.12142
MYL6B	0.72973	0.742049	0.983398	MYL6B	0.659091	0.593156	1.11116
XRCC6	0.837838	0.895171	0.935953	XRCC6	0.833333	0.813688	1.02414
CD55	0.702703	0.179034	3.92496	CD55	0.590909	0.444867	1.32828
PPIA	1	0.992933	1.00712	PPIA	0.969697	0.977186	0.992336
SUPT5H	0.918919	0.579505	1.5857	SUPT5H	0.810606	0.684411	1.18439
MPHOSPH8	0.783784	0.61013	1.28462	MPHOSPH8	0.757576	0.634981	1.19307
TMEM63A	0.756757	0.229682	3.2948	TMEM63A	0.75	0.653992	1.1468
SPATS2L	0.918919	0.661955	1.38819	SPATS2L	0.795455	0.741445	1.07284
AKR1C3	0.864865	0.631331	1.36991	AKR1C3	0.810606	0.673004	1.20446
HMGB1	1	0.961131	1.04044	HMGB1	0.984848	0.942966	1.04442
S100A14	0.810811	0.945819	0.857258	S100A14	0.840909	0.69962	1.20195
TSPYL1	0.72973	0.696113	1.04829	TSPYL1	0.674242	0.475285	1.41861
PAX8-AS1	0.702703	0.314488	2.23444	PAX8-AS1	0.537879	0.444867	1.20908
JPT1	0.891892	0.790342	1.12849	JPT1	0.886364	0.752852	1.17734
CLDN4	0.918919	0.315665	2.91105	CLDN4	0.931818	0.749049	1.244
NDUFA4	1	0.965842	1.03537	NDUFA4	0.94697	0.859316	1.102
RPL14	1	0.987044	1.01313	RPL14	0.984848	0.942966	1.04442
S100A16	0.891892	0.981154	0.909023	S100A16	0.886364	0.809886	1.09443
SUMO2	0.945946	0.925795	1.02177	SUMO2	0.909091	0.81749	1.11205
RALGAPA2	0.72973	0.348645	2.09304	RALGAPA2	0.75	0.673004	1.11441
NBR1	0.756757	0.44523	1.6997	NBR1	0.742424	0.585551	1.26791
COMMD6	0.756757	0.911661	0.830086	COMMD6	0.886364	0.790875	1.12074
TUBB4B	0.918919	0.8351	1.10037	TUBB4B	0.871212	0.840304	1.03678
LAMTOR4	0.864865	0.811543	1.0657	LAMTOR4	0.871212	0.794677	1.09631
EIF4EBP1	0.72973	0.744405	0.980286	EIF4EBP1	0.621212	0.543726	1.14251
TCEA1	0.72973	0.664311	1.09848	TCEA1	0.75	0.669202	1.12074
ISG15	0.72973	0.160188	4.55545	ISG15	0.5	0.486692	1.02734
USP7	0.702703	0.603062	1.16522	USP7	0.742424	0.638783	1.16225
PTMA	1	0.988221	1.01192	PTMA	1	0.992395	1.00766
CHP1	0.972973	0.796231	1.22197	CHP1	0.916667	0.851711	1.07626
MT1X	0.810811	0.962309	0.842568	MT1X	0.818182	0.703422	1.16314
NAP1L1	0.72973	0.825677	0.883795	NAP1L1	0.598485	0.585551	1.02209
RPS19BP1	0.810811	0.594817	1.36313	RPS19BP1	0.666667	0.61597	1.0823
PPARA	0.756757	0.273263	2.76934	PPARA	0.583333	0.479087	1.21759
BTN3A2	0.72973	0.315665	2.31172	BTN3A2	0.310606	0.258555	1.20131
RPS23	1	0.994111	1.00592	RPS23	0.977273	0.935361	1.04481
KRT10	0.756757	0.661955	1.14321	KRT10	0.651515	0.56654	1.14999
PPP1CC	0.783784	0.674912	1.16131	PPP1CC	0.80303	0.638783	1.25712
NDUFA13	0.945946	0.948174	0.99765	NDUFA13	0.94697	0.882129	1.0735
LAMP1	0.72973	0.679623	1.07373	LAMP1	0.810606	0.684411	1.18439
BCAP31	0.864865	0.862191	1.0031	BCAP31	0.810606	0.714829	1.13399
MORF4L1	0.918919	0.820966	1.11931	MORF4L1	0.886364	0.798479	1.11006
YTHDF3	0.783784	0.540636	1.44974	YTHDF3	0.613636	0.581749	1.05481
BRWD1	0.810811	0.56066	1.44617	BRWD1	0.689394	0.577947	1.19283
UBE2L3	0.756757	0.806832	0.937936	UBE2L3	0.780303	0.665399	1.17268
ZFP36L1	0.918919	0.939929	0.977647	ZFP36L1	0.901515	0.798479	1.12904
PSMD13	0.756757	0.633687	1.19421	PSMD13	0.712121	0.51711	1.37712
P4HB	1	0.918728	1.08846	P4HB	0.977273	0.939163	1.04058
PCGF3	0.783784	0.409894	1.91216	PCGF3	0.666667	0.539924	1.23474
SP140L	0.72973	0.18139	4.02299	SP140L	0.44697	0.296578	1.50709
IFITM2	0.810811	0.432273	1.87569	IFITM2	0.613636	0.555133	1.10539
RPS27L	1	0.842167	1.18741	RPS27L	0.962121	0.882129	1.09068
CIB1	0.891892	0.836278	1.0665	CIB1	0.893939	0.764259	1.16968
BRI3BP	0.702703	0.419317	1.67583	BRI3BP	0.742424	0.528517	1.40473
PTRHD1	0.702703	0.612485	1.1473	PTRHD1	0.689394	0.589354	1.16975
SUMO3	0.702703	0.648999	1.08275	SUMO3	0.69697	0.536122	1.30002
TMED9	0.810811	0.606596	1.33666	TMED9	0.681818	0.638783	1.06737
UBE2G2	0.756757	0.564193	1.34131	UBE2G2	0.621212	0.532319	1.16699
NDUFA12	0.837838	0.803298	1.043	NDUFA12	0.787879	0.646388	1.21889
COPB2	0.918919	0.600707	1.52973	COPB2	0.825758	0.722433	1.14302
PKP3	0.702703	0.734982	0.956081	PKP3	0.636364	0.539924	1.17862
UQCR10	1	0.916372	1.09126	UQCR10	0.94697	0.863118	1.09715
ACTG1	1	0.997644	1.00236	ACTG1	0.984848	0.988593	0.996212
PTP4A2	0.783784	0.508834	1.54035	PTP4A2	0.863636	0.752852	1.14715
COA3	0.756757	0.846879	0.893583	COA3	0.772727	0.661597	1.16797
TOB2	0.702703	0.37927	1.85278	TOB2	0.689394	0.619772	1.11234
FAM3B	0.783784	0.190813	4.10761	FAM3B	0.522727	0.437262	1.19545
TMEM50A	0.837838	0.699647	1.19752	TMEM50A	0.734848	0.714829	1.02801
CMTM4	0.72973	0.220259	3.31305	CMTM4	0.75	0.539924	1.38908
NDUFB1	0.864865	0.932862	0.927109	NDUFB1	0.893939	0.760456	1.17553
DAZAP2	0.972973	0.897527	1.08406	DAZAP2	0.954545	0.91635	1.04168
PTTG1IP	0.864865	0.690224	1.25302	PTTG1IP	0.80303	0.749049	1.07207
AFMID	0.810811	0.665489	1.21837	AFMID	0.69697	0.634981	1.09762
NAA38	0.72973	0.870436	0.83835	NAA38	0.712121	0.585551	1.21616
EWSR1	0.972973	0.85159	1.14254	EWSR1	0.939394	0.825095	1.13853
C11orf54	0.702703	0.277974	2.52794	C11orf54	0.55303	0.494297	1.11882
RPL35A	1	0.995289	1.00473	RPL35A	0.984848	0.942966	1.04442
ACBD3	0.72973	0.347468	2.10014	ACBD3	0.606061	0.562738	1.07699
ANXA2	1	0.992933	1.00712	ANXA2	0.977273	0.935361	1.04481
TTC3	0.945946	0.716137	1.3209	TTC3	0.984848	0.920152	1.07031
TRAK1	0.702703	0.550059	1.2775	TRAK1	0.712121	0.604563	1.17791
BACE2	0.891892	0.266196	3.35051	BACE2	0.742424	0.760456	0.976288
SHMT2	0.756757	0.611307	1.23793	SHMT2	0.643939	0.452471	1.42316
MRPS16	0.837838	0.760895	1.10112	MRPS16	0.727273	0.657795	1.10562
MRPL41	0.756757	0.687868	1.10015	MRPL41	0.810606	0.714829	1.13399
IST1	0.837838	0.671378	1.24794	IST1	0.856061	0.771863	1.10908
NOP10	0.918919	0.830389	1.10661	NOP10	0.80303	0.692015	1.16042
TMEM30B	0.72973	0.330978	2.20477	TMEM30B	0.606061	0.547529	1.1069
IDH2	0.891892	0.838634	1.06351	IDH2	0.931818	0.760456	1.22534
SNRPE	0.864865	0.826855	1.04597	SNRPE	0.787879	0.711027	1.10809
COA4	0.72973	0.636042	1.1473	COA4	0.69697	0.558935	1.24696
CLDN7	0.945946	0.811543	1.16561	CLDN7	0.886364	0.760456	1.16557
COPG1	0.891892	0.56066	1.59079	COPG1	0.840909	0.718631	1.17015
SETD2	0.702703	0.427562	1.64351	SETD2	0.643939	0.528517	1.21839
NPM1	1	0.968198	1.03285	NPM1	0.969697	0.935361	1.03671
HIGD1A	0.783784	0.771496	1.01593	HIGD1A	0.780303	0.673004	1.15943
NQO1	1	0.812721	1.23043	NQO1	0.94697	0.86692	1.09234
SSR4	0.972973	0.924617	1.0523	SSR4	0.969697	0.961977	1.00802
PSMG4	0.783784	0.473498	1.6553	PSMG4	0.787879	0.539924	1.45924
PPA1	0.891892	0.897527	0.993722	PPA1	0.901515	0.81749	1.10278
PAK2	0.72973	0.566549	1.28803	PAK2	0.719697	0.547529	1.31445
PUF60	0.72973	0.67609	1.07934	PUF60	0.621212	0.51711	1.20131
SEPHS2	0.945946	0.393404	2.40452	SEPHS2	0.69697	0.665399	1.04745
R3HDM2	0.72973	0.52179	1.39851	R3HDM2	0.590909	0.501901	1.17734
GADD45GIP1	0.837838	0.784452	1.06805	GADD45GIP1	0.765152	0.623574	1.22704
RAD23A	0.783784	0.694935	1.12785	RAD23A	0.727273	0.60076	1.21059
MAGED1	0.783784	0.371025	2.11248	MAGED1	0.704545	0.665399	1.05883
CALR	1	0.968198	1.03285	CALR	0.984848	0.927757	1.06154
CYC1	0.891892	0.898704	0.99242	CYC1	0.810606	0.794677	1.02004
DPM3	0.783784	0.513545	1.52622	DPM3	0.712121	0.574144	1.24032
MRFAP1	0.918919	0.838634	1.09573	MRFAP1	0.795455	0.680608	1.16874
SELENOW	0.945946	0.881037	1.07367	SELENOW	0.909091	0.836502	1.08678
TUFM	0.945946	0.838634	1.12796	TUFM	0.871212	0.737643	1.18108
ZBTB7A	0.756757	0.433451	1.74589	ZBTB7A	0.674242	0.631179	1.06823
GAK	0.783784	0.375736	2.086	GAK	0.712121	0.61597	1.1561
COX5A	0.972973	0.930506	1.04564	COX5A	0.962121	0.821293	1.17147
GRINA	0.702703	0.607774	1.15619	GRINA	0.659091	0.498099	1.32321
COX14	0.756757	0.717314	1.05499	COX14	0.719697	0.551331	1.30538
PLEC	0.810811	0.746761	1.08577	PLEC	0.818182	0.752852	1.08678
NDUFV2	0.864865	0.815077	1.06108	NDUFV2	0.795455	0.646388	1.23061
STAP2	0.756757	0.634865	1.192	STAP2	0.742424	0.665399	1.11576
IMPDH2	0.837838	0.866902	0.966473	IMPDH2	0.795455	0.714829	1.11279
RPS27	1	0.998822	1.00118	RPS27	1	0.984791	1.01544
UBE2N	0.702703	0.749117	0.938042	UBE2N	0.606061	0.524715	1.15503
AP3S1	0.756757	0.712603	1.06196	AP3S1	0.742424	0.642586	1.15537
ZNF518A	0.702703	0.407538	1.72426	ZNF518A	0.689394	0.623574	1.10555
HNRNPA0	0.72973	0.563015	1.29611	HNRNPA0	0.537879	0.486692	1.10517
POLR2L	0.945946	0.938751	1.00766	POLR2L	0.939394	0.840304	1.11792
CD151	0.837838	0.674912	1.2414	CD151	0.886364	0.802281	1.1048
RPLP2	1	0.994111	1.00592	RPLP2	0.992424	0.984791	1.00775
TBL1XR1	0.72973	0.759717	0.960528	TBL1XR1	0.856061	0.749049	1.14286
ZFAS1	0.837838	0.898704	0.932273	ZFAS1	0.901515	0.768061	1.17375
CHD9	0.864865	0.657244	1.3159	CHD9	0.787879	0.688213	1.14482
TALDO1	0.837838	0.912839	0.917838	TALDO1	0.893939	0.779468	1.14686
RBIS	0.864865	0.839812	1.02983	RBIS	0.742424	0.608365	1.22036
MYO1D	0.783784	0.38987	2.01037	MYO1D	0.772727	0.61597	1.25449
RNF152	0.756757	0.474676	1.59426	RNF152	0.424242	0.326996	1.29739
COX8A	0.918919	0.976443	0.941088	COX8A	0.992424	0.874525	1.13482
GPX2	0.864865	0.823322	1.05046	GPX2	0.931818	0.771863	1.20723
CSTF3	0.72973	0.427562	1.70672	CSTF3	0.462121	0.334601	1.38111
SLC35A4	0.72973	0.568905	1.28269	SLC35A4	0.530303	0.452471	1.17201
CTDNEP1	0.702703	0.42285	1.66182	CTDNEP1	0.628788	0.494297	1.27209
TOMM5	0.702703	0.791519	0.88779	TOMM5	0.734848	0.638783	1.15039
AURKAIP1	0.891892	0.767962	1.16137	AURKAIP1	0.863636	0.730038	1.183
MTLN	0.864865	0.665489	1.29959	MTLN	0.636364	0.623574	1.02051
RAB6A	0.756757	0.710247	1.06548	RAB6A	0.742424	0.61597	1.20529
POLD4	0.702703	0.566549	1.24032	POLD4	0.704545	0.570342	1.2353
CLTB	0.783784	0.862191	0.909061	CLTB	0.795455	0.707224	1.12476
EIF3F	0.918919	0.864547	1.06289	EIF3F	0.901515	0.790875	1.1399
BANF1	0.783784	0.871614	0.899233	BANF1	0.810606	0.714829	1.13399
ARHGAP1	0.891892	0.750294	1.18872	ARHGAP1	0.787879	0.688213	1.14482
DCTN2	0.72973	0.699647	1.043	DCTN2	0.704545	0.585551	1.20322
PSMD2	0.702703	0.680801	1.03217	PSMD2	0.598485	0.585551	1.02209
SNHG29	0.945946	0.952886	0.992717	SNHG29	0.931818	0.878327	1.0609
CTBP2	0.783784	0.332155	2.35969	CTBP2	0.727273	0.684411	1.06263
MICOS13	0.783784	0.842167	0.930675	MICOS13	0.734848	0.673004	1.09189
RAB1B	0.837838	0.782097	1.07127	RAB1B	0.886364	0.809886	1.09443
NDUFA11	0.864865	0.919906	0.940167	NDUFA11	0.909091	0.775665	1.17201
SRP72	0.810811	0.603062	1.34449	SRP72	0.606061	0.634981	0.954455
RPL15	1	0.995289	1.00473	RPL15	0.992424	0.954373	1.03987
BRMS1	0.702703	0.479388	1.46583	BRMS1	0.431818	0.326996	1.32056
LARP7	0.72973	0.559482	1.3043	LARP7	0.651515	0.555133	1.17362
TMEM167A	0.72973	0.533569	1.36764	TMEM167A	0.75	0.61597	1.21759
RPL4	1	0.994111	1.00592	RPL4	0.984848	0.969582	1.01575
ATP2A2	0.864865	0.672556	1.28594	ATP2A2	0.757576	0.631179	1.20026
GNG5	0.918919	0.897527	1.02383	GNG5	0.924242	0.874525	1.05685
ATP5MD	0.945946	0.955241	0.990269	ATP5MD	0.94697	0.847909	1.11683
GOLIM4	0.918919	0.51119	1.79761	GOLIM4	0.886364	0.749049	1.18332
RNF213	0.783784	0.638398	1.22774	RNF213	0.80303	0.703422	1.14161
EIF1	1	0.965842	1.03537	EIF1	0.969697	0.946768	1.02422
JUP	0.918919	0.955241	0.961976	JUP	0.901515	0.81749	1.10278
TOMM20	0.837838	0.806832	1.03843	TOMM20	0.848485	0.756654	1.12136
PSMD1	0.702703	0.603062	1.16522	PSMD1	0.704545	0.555133	1.26915
EIF1AX	0.702703	0.784452	0.895788	EIF1AX	0.780303	0.669202	1.16602
UQCRH	0.945946	0.958775	0.986619	UQCRH	0.939394	0.893536	1.05132
CHD2	0.864865	0.53828	1.60672	CHD2	0.666667	0.61597	1.0823
FKBP2	0.756757	0.710247	1.06548	FKBP2	0.886364	0.790875	1.12074
SMARCC1	0.810811	0.539458	1.50301	SMARCC1	0.75	0.653992	1.1468
PPP1R14B	0.918919	0.718492	1.27895	PPP1R14B	0.75	0.585551	1.28084
MICOS10	0.837838	0.905771	0.924999	MICOS10	0.893939	0.78327	1.14129
DAG1	0.756757	0.500589	1.51173	DAG1	0.719697	0.673004	1.06938
GOLGB1	1	0.679623	1.4714	GOLGB1	0.954545	0.901141	1.05926
PARP14	0.702703	0.484099	1.45157	PARP14	0.643939	0.585551	1.09971
MRPL57	0.837838	0.815077	1.02793	MRPL57	0.818182	0.711027	1.1507
TRMT112	0.864865	0.879859	0.982959	TRMT112	0.810606	0.688213	1.17784
CES2	0.810811	0.753828	1.07559	CES2	0.787879	0.680608	1.15761
RPL38	1	0.994111	1.00592	RPL38	0.992424	0.946768	1.04822
CBWD1	0.702703	0.640754	1.09668	CBWD1	0.454545	0.353612	1.28543
CFL1	1	0.982332	1.01799	CFL1	0.984848	0.980989	1.00393
CORO1B	0.783784	0.489988	1.5996	CORO1B	0.833333	0.703422	1.18468
MRPL52	0.891892	0.85159	1.04733	MRPL52	0.80303	0.756654	1.06129
CHCHD1	0.702703	0.69258	1.01462	CHCHD1	0.689394	0.608365	1.13319
HCFC1	0.72973	0.603062	1.21004	HCFC1	0.75	0.604563	1.24057
PPP1CA	0.837838	0.844523	0.992084	PPP1CA	0.840909	0.722433	1.164
AFF1	0.702703	0.618375	1.13637	AFF1	0.833333	0.703422	1.18468
ZNF24	0.783784	0.446408	1.75576	ZNF24	0.621212	0.547529	1.13457
COPS9	0.756757	0.837456	0.903638	COPS9	0.795455	0.665399	1.19545
GNB2	0.810811	0.773852	1.04776	GNB2	0.856061	0.745247	1.14869
CERS6	0.783784	0.305065	2.56924	CERS6	0.681818	0.61597	1.1069
BSG	1	0.923439	1.08291	BSG	0.977273	0.942966	1.03638
CYCS	0.945946	0.878681	1.07655	CYCS	0.772727	0.703422	1.09853
QARS1	0.810811	0.796231	1.01831	QARS1	0.901515	0.752852	1.19747
RPS7	1	0.990577	1.00951	RPS7	0.984848	0.920152	1.07031
RPS21	1	0.992933	1.00712	RPS21	0.977273	0.95057	1.02809
GATM	0.810811	0.424028	1.91216	GATM	0.621212	0.532319	1.16699
CAMTA1	0.783784	0.64311	1.21874	CAMTA1	0.712121	0.581749	1.2241
BPTF	0.972973	0.624264	1.55859	BPTF	0.893939	0.813688	1.09863
CLSTN1	0.837838	0.672556	1.24575	CLSTN1	0.787879	0.707224	1.11404
TBCA	0.864865	0.837456	1.03273	TBCA	0.75	0.703422	1.06622
RSL1D1	0.891892	0.789164	1.13017	RSL1D1	0.772727	0.764259	1.01108
KRT19	1	0.855124	1.16942	KRT19	0.992424	0.958175	1.03574
CHD7	0.702703	0.348645	2.01552	CHD7	0.734848	0.653992	1.12363
PGAM1	0.72973	0.817432	0.89271	PGAM1	0.674242	0.520913	1.29435
CANT1	0.837838	0.3298	2.54044	CANT1	0.840909	0.714829	1.17638
JUNB	0.756757	0.57715	1.3112	JUNB	0.780303	0.642586	1.21432
SCAND1	0.864865	0.618375	1.39861	SCAND1	0.840909	0.730038	1.15187
C9orf16	0.702703	0.603062	1.16522	C9orf16	0.666667	0.634981	1.0499
LSM3	0.783784	0.803298	0.975707	LSM3	0.75	0.634981	1.18114
AKAP13	0.702703	0.44523	1.57829	AKAP13	0.810606	0.707224	1.14618
KIF5B	0.972973	0.687868	1.41448	KIF5B	0.931818	0.828897	1.12417
HSPA4	0.864865	0.640754	1.34976	HSPA4	0.628788	0.536122	1.17285
ARL6IP1	0.864865	0.648999	1.33261	ARL6IP1	0.878788	0.741445	1.18524
KRT8	1	0.598351	1.67126	KRT8	1	0.984791	1.01544
GPRC5C	0.702703	0.159011	4.41922	GPRC5C	0.477273	0.448669	1.06375
TMED10	0.972973	0.809187	1.20241	TMED10	0.886364	0.809886	1.09443
FOS	0.945946	0.179034	5.28361	FOS	0.863636	0.737643	1.17081
UBB	0.972973	0.977621	0.995246	UBB	0.969697	0.946768	1.02422
GABARAP	0.810811	0.784452	1.0336	GABARAP	0.871212	0.756654	1.1514
GLB1	0.72973	0.302709	2.41066	GLB1	0.590909	0.414449	1.42577
PDCD6IP	0.783784	0.699647	1.12026	PDCD6IP	0.795455	0.680608	1.16874
USP47	0.702703	0.468787	1.49898	USP47	0.590909	0.475285	1.24327
HNRNPA3	0.972973	0.853946	1.13938	HNRNPA3	0.939394	0.870722	1.07887
TRAPPC1	0.72973	0.749117	0.97412	TRAPPC1	0.795455	0.581749	1.36735
SF3B5	0.837838	0.799764	1.04761	SF3B5	0.727273	0.69962	1.03953
TOR1AIP2	0.837838	0.684335	1.22431	TOR1AIP2	0.757576	0.646388	1.17201
SYAP1	0.891892	0.581861	1.53283	SYAP1	0.840909	0.718631	1.17015
HNRNPF	0.891892	0.806832	1.10543	HNRNPF	0.848485	0.752852	1.12703
UGP2	0.702703	0.532391	1.3199	UGP2	0.621212	0.513308	1.21021
DCXR	0.837838	0.849234	0.98658	DCXR	0.659091	0.703422	0.936978
GPS1	0.72973	0.51119	1.42751	GPS1	0.530303	0.536122	0.989147
DUS1L	0.756757	0.429918	1.76024	DUS1L	0.674242	0.60076	1.12231
MT1E	0.891892	0.738516	1.20768	MT1E	0.893939	0.802281	1.11425
CNBP	0.972973	0.935218	1.04037	CNBP	0.924242	0.859316	1.07556
AGPAT2	0.783784	0.532391	1.4722	AGPAT2	0.787879	0.661597	1.19087
CENPX	0.756757	0.679623	1.11349	CENPX	0.734848	0.547529	1.34212
HINT1	0.972973	0.958775	1.01481	HINT1	0.94697	0.870722	1.08757
PCBP1	1	0.918728	1.08846	PCBP1	0.969697	0.908745	1.06707
PRELID1	0.783784	0.704358	1.11276	PRELID1	0.742424	0.56654	1.31045
LMAN2	0.945946	0.873969	1.08236	LMAN2	0.856061	0.768061	1.11457
RSPO1	0.756757	0.212014	3.56937	RSPO1	0.75	0.730038	1.02734
UQCRFS1	0.810811	0.830389	0.976423	UQCRFS1	0.75	0.646388	1.16029
ATP5ME	1	0.977621	1.02289	ATP5ME	0.962121	0.878327	1.0954
LGALS9	0.864865	0.32391	2.67007	LGALS9	0.886364	0.741445	1.19545
MAT2A	0.810811	0.732627	1.10672	MAT2A	0.712121	0.585551	1.21616
C2orf68	0.702703	0.667845	1.0522	C2orf68	0.75	0.608365	1.23281
AHCYL1	0.810811	0.541814	1.49647	AHCYL1	0.795455	0.642586	1.2379
NDUFS5	0.972973	0.965842	1.00738	NDUFS5	0.939394	0.844106	1.11289
STAT3	0.783784	0.623086	1.25791	STAT3	0.734848	0.665399	1.10437
SERINC2	0.783784	0.396938	1.97458	SERINC2	0.818182	0.669202	1.22262
SEPTIN2	0.918919	0.838634	1.09573	SEPTIN2	0.893939	0.840304	1.06383
ARF4	0.864865	0.640754	1.34976	ARF4	0.878788	0.790875	1.11116
MMADHC	0.702703	0.705536	0.995984	MMADHC	0.681818	0.589354	1.15689
IRF2BP2	0.864865	0.683157	1.26598	IRF2BP2	0.931818	0.851711	1.09405
SETD5	0.756757	0.522968	1.44704	SETD5	0.568182	0.574144	0.989615
PAFAH1B2	0.783784	0.691402	1.13362	PAFAH1B2	0.712121	0.536122	1.32828
COPS6	0.702703	0.744405	0.943979	COPS6	0.727273	0.60076	1.21059
SF1	0.891892	0.777385	1.1473	SF1	0.848485	0.714829	1.18698
CTNNB1	0.972973	0.964664	1.00861	CTNNB1	0.94697	0.86692	1.09234
RPSA	1	0.987044	1.01313	RPSA	0.969697	0.946768	1.02422
SLC3A2	0.72973	0.669022	1.09074	SLC3A2	0.530303	0.403042	1.31575
FTH1	1	0.91755	1.08986	FTH1	0.984848	0.927757	1.06154
DDB1	0.837838	0.691402	1.2118	DDB1	0.742424	0.646388	1.14857
SRRM2	1	0.826855	1.2094	SRRM2	0.984848	0.885932	1.11165
ATP5PD	0.972973	0.949352	1.02488	ATP5PD	0.924242	0.825095	1.12016
PRDX2	0.918919	0.897527	1.02383	PRDX2	0.878788	0.787072	1.11653
CDK2AP2	0.864865	0.634865	1.36228	CDK2AP2	0.795455	0.657795	1.20927
NDUFV1	0.810811	0.813899	0.996206	NDUFV1	0.810606	0.673004	1.20446
OTUB1	0.756757	0.772674	0.9794	OTUB1	0.856061	0.69962	1.22361
C19orf48	0.756757	0.537102	1.40896	C19orf48	0.484848	0.376426	1.28803
EEF2	1	0.959953	1.04172	EEF2	0.992424	0.961977	1.03165
C19orf33	0.810811	0.912839	0.88823	C19orf33	0.856061	0.745247	1.14869
SPINT2	0.972973	0.946996	1.02743	SPINT2	0.94697	0.908745	1.04206
CYP2S1	0.756757	0.187279	4.0408	CYP2S1	0.69697	0.505703	1.37822
TUBA1A	0.783784	0.691402	1.13362	TUBA1A	0.636364	0.627376	1.01433
RPL13	1	0.994111	1.00592	RPL13	0.992424	0.992395	1.00003
ANKRD11	0.891892	0.545347	1.63546	ANKRD11	0.795455	0.722433	1.10108
GATAD2A	0.702703	0.376914	1.86436	GATAD2A	0.44697	0.361217	1.2374
TPM4	0.837838	0.777385	1.07776	TPM4	0.939394	0.863118	1.08837
ACAA2	0.810811	0.34629	2.34142	ACAA2	0.621212	0.460076	1.35024
ATP5MG	0.945946	0.952886	0.992717	ATP5MG	0.962121	0.904943	1.06318
CRK	0.837838	0.482921	1.73494	CRK	0.651515	0.551331	1.18171
PRR15L	0.783784	0.156655	5.00325	PRR15L	0.886364	0.695817	1.27385
GOLGA2	0.702703	0.435807	1.61242	GOLGA2	0.643939	0.570342	1.12904
SNRPD1	0.837838	0.776207	1.0794	SNRPD1	0.69697	0.555133	1.2555
PHB	0.837838	0.697291	1.20156	PHB	0.719697	0.669202	1.07546
PDIA3	1	0.862191	1.15984	PDIA3	0.984848	0.927757	1.06154
YWHAB	1	0.948174	1.05466	YWHAB	0.969697	0.939163	1.03251
STAT6	0.972973	0.6702	1.45176	STAT6	0.833333	0.711027	1.17201
CIAO2A	0.783784	0.570082	1.37486	CIAO2A	0.69697	0.574144	1.21393
PPIB	0.945946	0.889282	1.06372	PPIB	0.954545	0.851711	1.12074
AP1G1	0.702703	0.638398	1.10073	AP1G1	0.681818	0.589354	1.15689
CASC4	0.810811	0.431095	1.88082	CASC4	0.795455	0.680608	1.16874
HSP90B1	0.945946	0.895171	1.05672	HSP90B1	0.992424	0.954373	1.03987
CIAO2B	0.810811	0.798587	1.01531	CIAO2B	0.840909	0.634981	1.32431
SEC11C	0.864865	0.515901	1.67642	SEC11C	0.780303	0.673004	1.15943
TMED3	0.891892	0.724382	1.23125	TMED3	0.840909	0.695817	1.20852
MCM7	0.702703	0.574794	1.22253	MCM7	0.492424	0.463878	1.06154
RPL27A	1	0.997644	1.00236	RPL27A	1	0.980989	1.01938
PPFIBP2	0.702703	0.268551	2.61664	PPFIBP2	0.568182	0.395437	1.43684
CYB5A	0.864865	0.722026	1.19783	CYB5A	0.810606	0.680608	1.191
TAF10	0.864865	0.607774	1.423	TAF10	0.787879	0.638783	1.23341
PCBD1	0.783784	0.619552	1.26508	PCBD1	0.795455	0.684411	1.16225
CCT2	0.972973	0.777385	1.2516	CCT2	0.704545	0.65019	1.0836
NDUFB8	0.891892	0.858657	1.03871	NDUFB8	0.893939	0.756654	1.18144
TAF1D	0.837838	0.678445	1.23494	TAF1D	0.80303	0.711027	1.1294
PSMC3	0.783784	0.75265	1.04137	PSMC3	0.681818	0.604563	1.12779
CCDC186	0.783784	0.383981	2.0412	CCDC186	0.719697	0.661597	1.08782
DDX21	0.783784	0.713781	1.09807	DDX21	0.734848	0.627376	1.1713
GHITM	0.837838	0.865724	0.967788	GHITM	0.848485	0.684411	1.23973
PRDX3	0.918919	0.853946	1.07609	PRDX3	0.840909	0.745247	1.12836
PDZD8	0.810811	0.297998	2.72086	PDZD8	0.575758	0.448669	1.28326
VDAC2	0.810811	0.902238	0.898666	VDAC2	0.810606	0.638783	1.26898
ATP5F1C	0.918919	0.919906	0.998927	ATP5F1C	0.878788	0.768061	1.14416
NUDT5	0.756757	0.679623	1.11349	NUDT5	0.621212	0.524715	1.1839
ARF6	0.702703	0.808009	0.869671	ARF6	0.590909	0.509506	1.15977
NEMF	0.837838	0.636042	1.31727	NEMF	0.818182	0.61597	1.32828
RPL36AL	1	0.929329	1.07605	RPL36AL	0.969697	0.901141	1.07608
STOML2	0.783784	0.751472	1.043	STOML2	0.734848	0.551331	1.33286
VCP	0.864865	0.793875	1.08942	VCP	0.818182	0.775665	1.05481
NDUFB6	0.891892	0.858657	1.03871	NDUFB6	0.825758	0.752852	1.09684
HNRNPK	0.972973	0.91755	1.0604	HNRNPK	0.962121	0.836502	1.15017
ALDH1A1	0.891892	0.287397	3.10335	ALDH1A1	0.757576	0.688213	1.10079
YWHAZ	1	0.989399	1.01071	YWHAZ	1	0.980989	1.01938
COX6C	0.972973	0.976443	0.996446	COX6C	0.969697	0.897338	1.08064
TMUB1	0.756757	0.425206	1.77974	TMUB1	0.674242	0.524715	1.28497
RAD21	0.72973	0.64311	1.13469	RAD21	0.674242	0.581749	1.15899
RPS14	1	0.990577	1.00951	RPS14	1	0.988593	1.01154
TRA2A	0.810811	0.817432	0.9919	TRA2A	0.75	0.695817	1.07787
UQCRQ	1	0.972909	1.02785	UQCRQ	0.962121	0.912548	1.05432
NSA2	0.756757	0.696113	1.08712	NSA2	0.856061	0.726236	1.17876
NDUFS4	0.702703	0.795053	0.883844	NDUFS4	0.689394	0.513308	1.34304
AGGF1	0.702703	0.404005	1.73934	AGGF1	0.55303	0.43346	1.27585
PRRC1	0.756757	0.407538	1.8569	PRRC1	0.727273	0.56654	1.28371
NIPBL	0.891892	0.613663	1.45339	NIPBL	0.810606	0.707224	1.14618
ANXA5	0.864865	0.747939	1.15633	ANXA5	0.863636	0.771863	1.1189
C4orf3	0.756757	0.810365	0.933847	C4orf3	0.840909	0.676806	1.24247
MST1R	0.702703	0.239105	2.93889	MST1R	0.628788	0.551331	1.14049
APEH	0.72973	0.624264	1.16894	APEH	0.742424	0.604563	1.22804
SHISA5	0.972973	0.795053	1.22378	SHISA5	0.886364	0.707224	1.2533
PLXNB1	0.756757	0.5053	1.49764	PLXNB1	0.628788	0.513308	1.22497
PGRMC2	0.756757	0.534747	1.41517	PGRMC2	0.666667	0.585551	1.13853
H2AZ1	0.783784	0.877503	0.893198	H2AZ1	0.734848	0.688213	1.06776
AIMP1	0.810811	0.58775	1.37952	AIMP1	0.689394	0.562738	1.22507
LRPAP1	0.72973	0.574794	1.26955	LRPAP1	0.69697	0.61597	1.1315
PBRM1	0.702703	0.499411	1.40706	PBRM1	0.606061	0.551331	1.09927
GNL3	0.702703	0.669022	1.05034	GNL3	0.643939	0.56654	1.13662
TKT	0.864865	0.904594	0.956081	TKT	0.810606	0.707224	1.14618
RPN1	0.972973	0.849234	1.14571	RPN1	0.954545	0.885932	1.07745
U2SURP	0.864865	0.651355	1.32779	U2SURP	0.757576	0.585551	1.29378
RBM47	0.891892	0.597173	1.49352	RBM47	0.901515	0.794677	1.13444
SMIM14	0.864865	0.567727	1.52338	SMIM14	0.75	0.730038	1.02734
RPL9	1	0.994111	1.00592	RPL9	0.977273	0.965779	1.0119
CDS1	0.72973	0.286219	2.54955	CDS1	0.606061	0.509506	1.18951
RPL22L1	0.837838	0.765607	1.09435	RPL22L1	0.651515	0.574144	1.13476
SUCLG1	0.783784	0.786808	0.996156	SUCLG1	0.825758	0.646388	1.2775
STT3B	0.783784	0.572438	1.3692	STT3B	0.712121	0.562738	1.26546
SSR2	0.945946	0.745583	1.26873	SSR2	0.909091	0.806084	1.12779
CCT3	0.945946	0.800942	1.18104	CCT3	0.795455	0.714829	1.11279
ARPC2	0.837838	0.971731	0.862211	ARPC2	0.901515	0.840304	1.07284
KRTCAP2	0.864865	0.775029	1.11591	KRTCAP2	0.893939	0.764259	1.16968
ELF3	0.945946	0.402827	2.34827	ELF3	0.977273	0.912548	1.07093
ATP1A1	0.972973	0.948174	1.02615	ATP1A1	0.962121	0.859316	1.11964
S100A11	0.972973	0.992933	0.979898	S100A11	0.962121	0.946768	1.01622
IWS1	0.72973	0.34629	2.10728	IWS1	0.55303	0.444867	1.24314
RNF149	0.783784	0.830389	0.943876	RNF149	0.787879	0.711027	1.10809
CTSS	0.783784	0.339223	2.31053	CTSS	0.75	0.623574	1.20274
PDLIM5	0.837838	0.714959	1.17187	PDLIM5	0.840909	0.749049	1.12263
H3-3A	1	0.972909	1.02785	H3-3A	0.969697	0.897338	1.08064
DPY30	0.864865	0.698469	1.23823	DPY30	0.636364	0.608365	1.04602
CAPN2	0.837838	0.749117	1.11843	CAPN2	0.833333	0.711027	1.17201
BROX	0.72973	0.598351	1.21957	BROX	0.659091	0.581749	1.13295
ARPC5	0.783784	0.783274	1.00065	ARPC5	0.840909	0.703422	1.19545
SLC30A7	0.702703	0.383981	1.83004	SLC30A7	0.583333	0.505703	1.15351
ZNF326	0.702703	0.425206	1.65262	ZNF326	0.530303	0.406844	1.30346
FUBP1	0.837838	0.640754	1.30758	FUBP1	0.727273	0.623574	1.1663
NFIA	0.783784	0.777385	1.00823	NFIA	0.742424	0.653992	1.13522
KIAA1522	0.810811	0.652532	1.24256	KIAA1522	0.772727	0.676806	1.14173
FBLIM1	0.756757	0.210836	3.58931	FBLIM1	0.704545	0.60076	1.17276
JAK1	0.810811	0.522968	1.5504	JAK1	0.795455	0.653992	1.21631
CMPK1	0.837838	0.722026	1.1604	CMPK1	0.924242	0.836502	1.10489
RPL29	1	0.994111	1.00592	RPL29	0.992424	0.969582	1.02356
RPL26	1	0.989399	1.01071	RPL26	0.969697	0.961977	1.00802
EIF4A1	0.891892	0.861013	1.03586	EIF4A1	0.818182	0.680608	1.20213
LARP4	0.72973	0.493522	1.47862	LARP4	0.575758	0.513308	1.12166
SRSF2	0.864865	0.895171	0.966145	SRSF2	0.818182	0.692015	1.18232
ACOX1	0.702703	0.426384	1.64805	ACOX1	0.583333	0.547529	1.06539
AP2M1	0.810811	0.846879	0.957411	AP2M1	0.825758	0.665399	1.241
RPL8	1	0.997644	1.00236	RPL8	1	0.988593	1.01154
IER2	0.72973	0.45583	1.60088	IER2	0.727273	0.539924	1.34699
CCDC12	0.756757	0.583039	1.29795	CCDC12	0.613636	0.558935	1.09787
LMNA	0.891892	0.914016	0.975794	LMNA	0.931818	0.806084	1.15598
ADAR	0.810811	0.673734	1.20346	ADAR	0.795455	0.703422	1.13084
ZDHHC12	0.756757	0.611307	1.23793	ZDHHC12	0.681818	0.528517	1.29006
CSTB	0.972973	0.98351	0.989286	CSTB	0.901515	0.882129	1.02198
PDXK	0.72973	0.578327	1.26179	PDXK	0.727273	0.60076	1.21059
U2AF1	0.864865	0.75265	1.14909	U2AF1	0.848485	0.692015	1.22611
NDUFV3	0.837838	0.723204	1.15851	NDUFV3	0.810606	0.669202	1.2113
SSU72	0.72973	0.751472	0.971067	SSU72	0.742424	0.642586	1.15537
CALM3	0.810811	0.578327	1.40199	CALM3	0.818182	0.61597	1.32828
CTBP1	0.945946	0.878681	1.07655	CTBP1	0.924242	0.745247	1.24018
EFCAB14	0.945946	0.542992	1.7421	EFCAB14	0.825758	0.688213	1.19986
GPBP1L1	0.702703	0.630153	1.11513	GPBP1L1	0.621212	0.543726	1.14251
BTG2	0.756757	0.341578	2.21547	BTG2	0.704545	0.692015	1.01811
PSMB4	0.864865	0.877503	0.985598	PSMB4	0.863636	0.676806	1.27605
PSMD4	0.810811	0.718492	1.12849	PSMD4	0.719697	0.646388	1.11341
ADIPOR1	0.783784	0.67609	1.15929	ADIPOR1	0.674242	0.56654	1.19011
ATP5MC1	0.945946	0.939929	1.0064	ATP5MC1	0.878788	0.798479	1.10058
CSRP1	0.72973	0.69258	1.05364	CSRP1	0.780303	0.680608	1.14648
LAD1	0.837838	0.831567	1.00754	LAD1	0.825758	0.779468	1.05939
SON	0.945946	0.958775	0.986619	SON	0.992424	0.923954	1.07411
FBXW5	0.702703	0.574794	1.22253	FBXW5	0.674242	0.661597	1.01911
CDC42SE2	0.756757	0.360424	2.09963	CDC42SE2	0.666667	0.558935	1.19274
NDUFS2	0.891892	0.720848	1.23728	NDUFS2	0.75	0.596958	1.25637
MICOS10-NBL1	0.864865	0.579505	1.49242	MICOS10-NBL1	0.689394	0.577947	1.19283
NBL1	0.864865	0.579505	1.49242	NBL1	0.689394	0.577947	1.19283
TAGLN2	0.864865	0.955241	0.905389	TAGLN2	0.924242	0.851711	1.08516
TMED4	0.945946	0.69258	1.36583	TMED4	0.848485	0.730038	1.16225
EIF5B	0.918919	0.796231	1.15409	EIF5B	0.916667	0.821293	1.11613
WASF2	0.837838	0.842167	0.994859	WASF2	0.75	0.684411	1.09583
KRTCAP3	0.810811	0.468787	1.72959	KRTCAP3	0.719697	0.536122	1.34241
RER1	0.864865	0.746761	1.15816	RER1	0.825758	0.718631	1.14907
PSMG3	0.72973	0.599529	1.21717	PSMG3	0.568182	0.475285	1.19545
SNX22	0.918919	0.849234	1.08206	SNX22	0.94697	0.828897	1.14245
ETS2	0.783784	0.391048	2.00431	ETS2	0.659091	0.642586	1.02569
SMG1	0.702703	0.661955	1.06156	SMG1	0.704545	0.619772	1.13678
SEC13	0.918919	0.69258	1.32681	SEC13	0.893939	0.825095	1.08344
EIF4A2	0.972973	0.906949	1.0728	EIF4A2	0.939394	0.874525	1.07418
RAB11FIP1	0.72973	0.202591	3.60198	RAB11FIP1	0.878788	0.722433	1.21643
NPTN	0.72973	0.734982	0.992853	NPTN	0.704545	0.608365	1.1581
EEF1A1	1	1	1	EEF1A1	1	0.996198	1.00382
RPL30	1	0.991755	1.00831	RPL30	0.977273	0.931559	1.04907
UQCRB	1	0.957597	1.04428	UQCRB	0.977273	0.882129	1.10786
ATP5MPL	0.972973	0.948174	1.02615	ATP5MPL	0.931818	0.855513	1.08919
CCT8	0.783784	0.790342	0.991703	CCT8	0.818182	0.631179	1.29628
GNAQ	0.891892	0.385159	2.31565	GNAQ	0.719697	0.680608	1.05743
TMBIM4	0.783784	0.763251	1.0269	TMBIM4	0.856061	0.69962	1.22361
PDIA4	0.918919	0.671378	1.36871	PDIA4	0.886364	0.828897	1.06933
LARP1	0.918919	0.720848	1.27477	LARP1	0.833333	0.741445	1.12393
OXA1L	0.837838	0.702002	1.1935	OXA1L	0.818182	0.692015	1.18232
NIFK	0.72973	0.590106	1.23661	NIFK	0.568182	0.501901	1.13206
DBI	0.837838	0.975265	0.859087	DBI	0.909091	0.844106	1.07699
RHOC	0.783784	0.605418	1.29462	RHOC	0.886364	0.692015	1.28084
GTF3C6	0.837838	0.672556	1.24575	GTF3C6	0.848485	0.676806	1.25366
AZIN1	0.756757	0.559482	1.3526	AZIN1	0.621212	0.452471	1.37293
ATP5PF	0.918919	0.922261	0.996376	ATP5PF	0.924242	0.787072	1.17428
CXADR	0.783784	0.793875	0.987288	CXADR	0.651515	0.562738	1.15776
ELOC	0.837838	0.704358	1.18951	ELOC	0.590909	0.551331	1.07179
ATP5MC3	0.972973	0.96702	1.00616	ATP5MC3	0.954545	0.870722	1.09627
BUB3	0.837838	0.667845	1.25454	BUB3	0.704545	0.562738	1.252
ENAH	0.783784	0.292108	2.6832	ENAH	0.719697	0.596958	1.20561
MIA3	0.810811	0.413428	1.96119	MIA3	0.780303	0.673004	1.15943
CHD1	0.702703	0.348645	2.01552	CHD1	0.530303	0.437262	1.21278
SREK1	0.756757	0.65371	1.15763	SREK1	0.80303	0.684411	1.17332
DDAH1	0.783784	0.353357	2.21811	DDAH1	0.765152	0.726236	1.05359
TRIP12	0.72973	0.57715	1.26437	TRIP12	0.742424	0.589354	1.25973
RANBP2	0.918919	0.63722	1.44207	RANBP2	0.810606	0.718631	1.12799
HNRNPU	0.945946	0.853946	1.10774	HNRNPU	0.94697	0.904943	1.04644
SCOC	0.783784	0.59364	1.3203	SCOC	0.689394	0.574144	1.20073
CAST	0.945946	0.895171	1.05672	CAST	0.931818	0.847909	1.09896
HNRNPDL	0.918919	0.864547	1.06289	HNRNPDL	0.878788	0.840304	1.0458
MBNL1	0.837838	0.803298	1.043	MBNL1	0.772727	0.65019	1.18846
TMEM123	0.810811	0.750294	1.08066	TMEM123	0.848485	0.771863	1.09927
ZFP36L2	0.837838	0.580683	1.44285	ZFP36L2	0.931818	0.870722	1.07017
TGOLN2	0.972973	0.597173	1.6293	TGOLN2	0.954545	0.870722	1.09627
ATP5F1A	0.972973	0.964664	1.00861	ATP5F1A	0.939394	0.91635	1.02515
MZT2B	0.837838	0.753828	1.11144	MZT2B	0.848485	0.737643	1.15027
DST	0.972973	0.58775	1.65542	DST	0.75	0.688213	1.08978
EPS8	0.702703	0.303887	2.31238	EPS8	0.666667	0.539924	1.23474
CDC123	0.72973	0.646643	1.12849	CDC123	0.484848	0.456274	1.06263
UPF2	0.72973	0.551237	1.3238	UPF2	0.704545	0.562738	1.252
NDUFC2	0.945946	0.898704	1.05257	NDUFC2	0.939394	0.771863	1.21705
LOC101927178	0.783784	0.499411	1.56942	LOC101927178	0.825758	0.623574	1.32423
FAM177A1	0.783784	0.499411	1.56942	FAM177A1	0.825758	0.623574	1.32423
EIF4E	0.702703	0.704358	0.99765	EIF4E	0.545455	0.452471	1.2055
TWF1	0.756757	0.65371	1.15763	TWF1	0.719697	0.608365	1.183
UBC	0.945946	0.975265	0.969937	UBC	0.962121	0.904943	1.06318
SEC24D	0.702703	0.159011	4.41922	SEC24D	0.575758	0.520913	1.10529
TIMM8B	0.756757	0.855124	0.884968	TIMM8B	0.719697	0.61597	1.1684
CCT5	0.864865	0.78563	1.10085	CCT5	0.727273	0.653992	1.11205
PDCD4	0.837838	0.943463	0.888045	PDCD4	0.848485	0.798479	1.06263
SAP18	0.918919	0.878681	1.04579	SAP18	0.931818	0.813688	1.14518
ITGB1	0.810811	0.486455	1.66678	ITGB1	0.765152	0.638783	1.19783
TMEM219	0.864865	0.669022	1.29273	TMEM219	0.795455	0.673004	1.18195
ALDOA	0.945946	0.990577	0.954944	ALDOA	0.969697	0.961977	1.00802
PPP4C	0.72973	0.680801	1.07187	PPP4C	0.765152	0.623574	1.22704
FAU	1	0.989399	1.01071	FAU	0.969697	0.958175	1.01203
EI24	0.837838	0.707892	1.18357	EI24	0.787879	0.646388	1.21889
ST14	0.918919	0.631331	1.45553	ST14	0.924242	0.851711	1.08516
RPS3	1	0.994111	1.00592	RPS3	0.992424	0.973384	1.01956
PAK1	0.702703	0.355713	1.97548	PAK1	0.787879	0.574144	1.37227
SSRP1	0.72973	0.639576	1.14096	SSRP1	0.659091	0.608365	1.08338
EIF3M	0.783784	0.829211	0.945217	EIF3M	0.742424	0.604563	1.22804
HSD17B12	0.756757	0.598351	1.26474	HSD17B12	0.674242	0.646388	1.04309
GSTO1	0.783784	0.751472	1.043	GSTO1	0.818182	0.695817	1.17586
TCF7L2	0.756757	0.316843	2.38843	TCF7L2	0.742424	0.581749	1.27619
EIF4EBP2	0.783784	0.71967	1.08909	EIF4EBP2	0.871212	0.802281	1.08592
ADD3	0.918919	0.42874	2.1433	ADD3	0.818182	0.69962	1.16947
SEC16A	0.783784	0.320377	2.44644	SEC16A	0.659091	0.570342	1.15561
GSN	0.837838	0.746761	1.12196	GSN	0.727273	0.749049	0.970928
AOPEP	0.702703	0.883392	0.795459	AOPEP	0.560606	0.532319	1.05314
NFIB	0.864865	0.612485	1.41206	NFIB	0.825758	0.69962	1.18029
AK3	0.837838	0.673734	1.24357	AK3	0.787879	0.623574	1.26349
NDUFB9	0.945946	0.944641	1.00138	NDUFB9	0.924242	0.851711	1.08516
EIF3H	0.945946	0.858657	1.10166	EIF3H	0.909091	0.787072	1.15503
MAL2	0.756757	0.753828	1.00389	MAL2	0.787879	0.692015	1.13853
POLR2K	0.702703	0.598351	1.1744	POLR2K	0.598485	0.532319	1.1243
MTDH	0.945946	0.782097	1.2095	MTDH	0.939394	0.851711	1.10295
RPL7	1	0.994111	1.00592	RPL7	1	0.969582	1.03137
NSD3	0.945946	0.618375	1.52973	NSD3	0.848485	0.684411	1.23973
PLPP5	0.783784	0.339223	2.31053	PLPP5	0.757576	0.604563	1.2531
SLC25A37	0.783784	0.391048	2.00431	SLC25A37	0.689394	0.536122	1.28589
CCDC25	0.810811	0.524146	1.54692	CCDC25	0.727273	0.551331	1.31912
RPL10	1	0.997644	1.00236	RPL10	0.977273	0.961977	1.0159
RBMX	0.945946	0.865724	1.09266	RBMX	0.909091	0.840304	1.08186
OGT	0.783784	0.660777	1.18615	OGT	0.75	0.676806	1.10815
NONO	0.972973	0.857479	1.13469	NONO	0.916667	0.851711	1.07626
NDUFB11	0.837838	0.876325	0.956081	NDUFB11	0.848485	0.764259	1.11021
CCT6A	1	0.822144	1.21633	CCT6A	0.80303	0.730038	1.09998
MDH2	0.891892	0.878681	1.01504	MDH2	0.856061	0.722433	1.18497
WTAP	0.864865	0.826855	1.04597	WTAP	0.75	0.665399	1.12714
DYNLT1	0.891892	0.816254	1.09266	DYNLT1	0.840909	0.726236	1.1579
ARHGAP18	0.702703	0.176678	3.9773	ARHGAP18	0.590909	0.494297	1.19545
PNRC1	0.702703	0.420495	1.67113	PNRC1	0.674242	0.589354	1.14404
RPL7L1	0.864865	0.71967	1.20175	RPL7L1	0.795455	0.634981	1.25272
HIGD2A	0.918919	0.842167	1.09114	HIGD2A	0.901515	0.771863	1.16797
NHP2	0.756757	0.828033	0.913921	NHP2	0.636364	0.536122	1.18698
G3BP1	0.891892	0.857479	1.04013	G3BP1	0.772727	0.703422	1.09853
RNF145	0.756757	0.697291	1.08528	RNF145	0.75	0.577947	1.2977
DDX46	0.756757	0.639576	1.18322	DDX46	0.810606	0.684411	1.18439
BTF3	0.972973	0.979976	0.992853	BTF3	0.954545	0.935361	1.02051
RPL37	1	0.998822	1.00118	RPL37	0.992424	0.973384	1.01956
MYO10	0.864865	0.283863	3.04676	MYO10	0.795455	0.653992	1.21631
MARCHF6	0.864865	0.742049	1.16551	MARCHF6	0.856061	0.771863	1.10908
NDUFS6	0.810811	0.876325	0.92524	NDUFS6	0.878788	0.771863	1.13853
RPS3A	1	0.994111	1.00592	RPS3A	0.984848	0.954373	1.03193
USP53	0.702703	0.319199	2.20146	USP53	0.598485	0.475285	1.25921
CISD2	0.72973	0.491166	1.48571	CISD2	0.590909	0.475285	1.24327
OCIAD2	0.918919	0.613663	1.49743	OCIAD2	0.871212	0.760456	1.14564
LPP	0.891892	0.59364	1.50241	LPP	0.931818	0.813688	1.14518
EIF2A	0.72973	0.611307	1.19372	EIF2A	0.704545	0.536122	1.31415
SRPRB	0.72973	0.749117	0.97412	SRPRB	0.613636	0.574144	1.06878
ATG3	0.756757	0.639576	1.18322	ATG3	0.636364	0.558935	1.13853
ARL6IP5	0.756757	0.747939	1.01179	ARL6IP5	0.712121	0.688213	1.03474
RPL32	1	0.995289	1.00473	RPL32	0.984848	0.954373	1.03193
CTDSPL	0.702703	0.421673	1.66647	CTDSPL	0.651515	0.612167	1.06428
GOLGA4	0.918919	0.690224	1.33133	GOLGA4	0.939394	0.863118	1.08837
NBEAL1	0.864865	0.921084	0.938965	NBEAL1	0.962121	0.836502	1.15017
HSPD1	0.972973	0.866902	1.12236	HSPD1	0.856061	0.809886	1.05701
UBXN4	0.945946	0.779741	1.21315	UBXN4	0.939394	0.847909	1.1079
MRPS5	0.72973	0.650177	1.12236	MRPS5	0.674242	0.555133	1.21456
SNRNP200	0.864865	0.673734	1.28369	SNRNP200	0.765152	0.665399	1.14991
SNRPG	0.972973	0.897527	1.08406	SNRPG	0.863636	0.821293	1.05156
RPS27A	1	0.996466	1.00355	RPS27A	0.992424	0.965779	1.02759
CALM2	1	0.955241	1.04686	CALM2	0.992424	0.977186	1.01559
EML4	0.972973	0.645465	1.5074	EML4	0.924242	0.802281	1.15202
PDIA6	0.837838	0.677267	1.23709	PDIA6	0.825758	0.684411	1.20652
PARP1	0.864865	0.6596	1.3112	PARP1	0.689394	0.593156	1.16225
CDC42BPA	0.756757	0.200236	3.77933	CDC42BPA	0.689394	0.593156	1.16225
GUK1	0.972973	0.91755	1.0604	GUK1	0.916667	0.855513	1.07148
CNIH4	0.702703	0.718492	0.978024	CNIH4	0.636364	0.43346	1.4681
ARF1	1	0.879859	1.13655	ARF1	0.977273	0.942966	1.03638
SRP9	0.918919	0.872792	1.05285	SRP9	0.939394	0.794677	1.18211
ACP1	0.864865	0.700824	1.23407	ACP1	0.742424	0.634981	1.16921
GALNT2	0.810811	0.393404	2.06101	GALNT2	0.598485	0.490494	1.22017
C1orf131	0.702703	0.401649	1.74954	C1orf131	0.613636	0.479087	1.28084
ILF2	0.864865	0.763251	1.13313	ILF2	0.689394	0.627376	1.09885
C1orf43	0.864865	0.76914	1.12446	C1orf43	0.810606	0.737643	1.09891
TPM3	0.891892	0.846879	1.05315	TPM3	0.909091	0.8327	1.09174
RAB13	0.810811	0.588928	1.37676	RAB13	0.681818	0.619772	1.10011
JTB	0.864865	0.796231	1.0862	JTB	0.901515	0.8327	1.08264
GOLPH3L	0.702703	0.325088	2.16157	GOLPH3L	0.560606	0.418251	1.34036
ENSA	0.864865	0.826855	1.04597	ENSA	0.772727	0.673004	1.14818
SELENBP1	0.891892	0.325088	2.74354	SELENBP1	0.818182	0.688213	1.18885
ANP32E	0.702703	0.498233	1.41039	ANP32E	0.492424	0.368821	1.33513
MCL1	0.891892	0.526502	1.694	MCL1	0.598485	0.498099	1.20154
HDGF	0.864865	0.681979	1.26817	HDGF	0.818182	0.771863	1.06001
UFC1	0.756757	0.673734	1.12323	UFC1	0.757576	0.657795	1.15169
MGST3	0.891892	0.878681	1.01504	MGST3	0.886364	0.813688	1.08932
TMCO1	0.783784	0.760895	1.03008	TMCO1	0.719697	0.714829	1.00681
MPC2	0.810811	0.647821	1.2516	MPC2	0.886364	0.714829	1.23997
ATP1B1	1	0.578327	1.72912	ATP1B1	0.954545	0.920152	1.03738
PSMA5	0.783784	0.775029	1.0113	PSMA5	0.757576	0.61597	1.22989
PTPRF	0.918919	0.906949	1.0132	PTPRF	0.969697	0.889734	1.08987
RPS8	1	0.997644	1.00236	RPS8	0.992424	0.977186	1.01559
SERBP1	0.972973	0.956419	1.01731	SERBP1	0.924242	0.885932	1.04324
KIAA0319L	0.702703	0.391048	1.79697	KIAA0319L	0.651515	0.669202	0.973571
RPL11	1	0.991755	1.00831	RPL11	1	0.954373	1.04781
SH3BGRL3	0.972973	0.930506	1.04564	SH3BGRL3	0.977273	0.942966	1.03638
EFHD2	0.783784	0.353357	2.21811	EFHD2	0.863636	0.78327	1.1026
RERE	0.702703	0.380448	1.84704	RERE	0.704545	0.596958	1.18023
RPL13A	1	0.997644	1.00236	RPL13A	1	1	1
RPS11	0.972973	0.995289	0.977579	RPS11	1	0.965779	1.03543
PSMB6	0.945946	0.856302	1.10469	PSMB6	0.863636	0.688213	1.2549
APP	0.891892	0.308598	2.89014	APP	0.833333	0.752852	1.1069
SOD1	0.918919	0.956419	0.960791	SOD1	0.931818	0.828897	1.12417
IFITM3	0.945946	0.898704	1.05257	IFITM3	0.871212	0.760456	1.14564
PFKL	0.837838	0.706714	1.18554	PFKL	0.848485	0.756654	1.12136
PLPP2	0.702703	0.387515	1.81336	PLPP2	0.787879	0.680608	1.15761
TXNL4A	0.783784	0.557126	1.40683	TXNL4A	0.69697	0.543726	1.28184
MIEN1	0.756757	0.683157	1.10774	MIEN1	0.75	0.653992	1.1468
ERBB2	0.72973	0.672556	1.08501	ERBB2	0.742424	0.669202	1.10942
ANAPC11	0.864865	0.858657	1.00723	ANAPC11	0.833333	0.749049	1.11252
CSNK1D	0.72973	0.436985	1.66992	CSNK1D	0.628788	0.581749	1.08086
EIF4A3	0.702703	0.706714	0.994324	EIF4A3	0.598485	0.456274	1.31168
ARHGDIA	0.837838	0.716137	1.16994	ARHGDIA	0.787879	0.684411	1.15118
GALNT1	0.783784	0.409894	1.91216	GALNT1	0.787879	0.596958	1.31982
CLTC	0.864865	0.746761	1.15816	CLTC	0.871212	0.809886	1.07572
NPEPPS	0.756757	0.705536	1.0726	NPEPPS	0.818182	0.684411	1.19545
TOB1	0.837838	0.630153	1.32958	TOB1	0.871212	0.802281	1.08592
NCOR1	0.918919	0.779741	1.17849	NCOR1	0.939394	0.882129	1.06492
TCF25	0.864865	0.62662	1.38021	TCF25	0.833333	0.737643	1.12973
NDUFB10	0.945946	0.857479	1.10317	NDUFB10	0.886364	0.787072	1.12615
RPS2	1	0.992933	1.00712	RPS2	0.992424	0.992395	1.00003
MBTPS1	0.756757	0.427562	1.76994	MBTPS1	0.583333	0.524715	1.11171
MAP1LC3B	0.702703	0.460542	1.52582	MAP1LC3B	0.590909	0.479087	1.23341
SEC11A	0.810811	0.732627	1.10672	SEC11A	0.75	0.585551	1.28084
IQGAP1	0.810811	0.833922	0.972286	IQGAP1	0.909091	0.756654	1.20146
ABHD2	0.891892	0.405183	2.20121	ABHD2	0.833333	0.752852	1.1069
SCAMP2	0.810811	0.590106	1.37401	SCAMP2	0.80303	0.680608	1.17987
USP3	0.756757	0.388693	1.94693	USP3	0.719697	0.638783	1.12667
TPM1	0.972973	0.290931	3.34435	TPM1	0.954545	0.882129	1.08209
TSPAN3	0.972973	0.594817	1.63575	TSPAN3	0.984848	0.904943	1.0883
ETFA	0.810811	0.709069	1.14349	ETFA	0.734848	0.653992	1.12363
ANP32A	0.72973	0.578327	1.26179	ANP32A	0.712121	0.574144	1.24032
SRP14	1	0.96702	1.0341	SRP14	0.962121	0.939163	1.02444
GTF2A2	0.702703	0.603062	1.16522	GTF2A2	0.613636	0.539924	1.13652
SERF2	1	0.990577	1.00951	SERF2	1	0.961977	1.03953
TCF12	0.864865	0.398115	2.1724	TCF12	0.704545	0.642586	1.09642
DENR	0.702703	0.633687	1.10891	DENR	0.727273	0.619772	1.17345
SBNO1	0.756757	0.647821	1.16816	SBNO1	0.80303	0.623574	1.28779
TMBIM6	1	0.957597	1.04428	TMBIM6	0.984848	0.961977	1.02378
SMARCC2	0.72973	0.498233	1.46463	SMARCC2	0.628788	0.589354	1.06691
TDG	0.702703	0.401649	1.74954	TDG	0.484848	0.406844	1.19173
SNRPF	0.783784	0.850412	0.921652	SNRPF	0.795455	0.676806	1.17531
SCAF11	0.891892	0.731449	1.21935	SCAF11	0.878788	0.764259	1.14986
NDUFA9	0.756757	0.705536	1.0726	NDUFA9	0.69697	0.558935	1.24696
ZCRB1	0.702703	0.612485	1.1473	ZCRB1	0.772727	0.562738	1.37316
ETNK1	0.972973	0.535925	1.8155	ETNK1	0.94697	0.81749	1.15839
PPP3CA	0.891892	0.539458	1.65331	PPP3CA	0.734848	0.673004	1.09189
HADH	0.756757	0.640754	1.18104	HADH	0.643939	0.589354	1.09262
PPA2	0.891892	0.80212	1.11192	PPA2	0.795455	0.638783	1.24527
USO1	0.756757	0.54417	1.39066	USO1	0.704545	0.593156	1.18779
SCARB2	0.72973	0.531213	1.3737	SCARB2	0.780303	0.596958	1.30713
G3BP2	0.756757	0.612485	1.23555	G3BP2	0.734848	0.627376	1.1713
KIAA1109	0.756757	0.467609	1.61835	KIAA1109	0.712121	0.60076	1.18537
SEC31A	0.972973	0.678445	1.43412	SEC31A	0.931818	0.828897	1.12417
HNRNPD	0.945946	0.819788	1.15389	HNRNPD	0.878788	0.821293	1.07001
USP8	0.72973	0.487633	1.49647	USP8	0.704545	0.577947	1.21905
PARP9	0.702703	0.415783	1.69007	PARP9	0.462121	0.376426	1.22766
COX17	0.810811	0.651355	1.24481	COX17	0.727273	0.680608	1.06856
SLC40A1	0.783784	0.190813	4.10761	SLC40A1	0.780303	0.711027	1.09743
ITPRID2	0.918919	0.287397	3.19739	ITPRID2	0.772727	0.688213	1.1228
OLA1	0.837838	0.68669	1.22011	OLA1	0.681818	0.596958	1.14215
IDH1	0.837838	0.73616	1.13812	IDH1	0.886364	0.794677	1.11538
PPIG	0.756757	0.598351	1.26474	PPIG	0.719697	0.676806	1.06337
SSB	0.918919	0.702002	1.309	SSB	0.75	0.669202	1.12074
RPS24	1	0.997644	1.00236	RPS24	0.992424	0.969582	1.02356
ANXA7	0.72973	0.763251	0.956081	ANXA7	0.613636	0.581749	1.05481
TACC2	0.702703	0.411072	1.70944	TACC2	0.681818	0.558935	1.21985
LRPPRC	0.756757	0.69258	1.09266	LRPPRC	0.757576	0.634981	1.19307
ATRAID	0.837838	0.810365	1.0339	ATRAID	0.757576	0.619772	1.22235
ACTR2	0.756757	0.656066	1.15348	ACTR2	0.893939	0.745247	1.19952
RAB1A	0.918919	0.749117	1.22667	RAB1A	0.916667	0.798479	1.14802
HADHB	0.837838	0.765607	1.09435	HADHB	0.795455	0.676806	1.17531
GIPC2	0.756757	0.1649	4.58919	GIPC2	0.734848	0.494297	1.48666
RABGGTB	0.72973	0.519435	1.40485	RABGGTB	0.537879	0.498099	1.07986
FNBP1L	0.702703	0.215548	3.26008	FNBP1L	0.75	0.577947	1.2977
RPLP1	1	0.997644	1.00236	RPLP1	1	0.992395	1.00766
RTF1	0.702703	0.585395	1.20039	RTF1	0.681818	0.577947	1.17972
SLTM	0.810811	0.65371	1.24032	SLTM	0.795455	0.768061	1.03567
FDX1	0.702703	0.444052	1.58248	FDX1	0.492424	0.387833	1.26968
TMPRSS4	0.891892	0.828033	1.07712	TMPRSS4	0.886364	0.844106	1.05006
SDCBP	0.837838	0.557126	1.50386	SDCBP	0.780303	0.73384	1.06331
MTCH1	0.702703	0.704358	0.99765	MTCH1	0.765152	0.608365	1.25772
HMGA1	0.837838	0.783274	1.06966	HMGA1	0.818182	0.714829	1.14458
UQCC2	0.783784	0.694935	1.12785	UQCC2	0.651515	0.60076	1.08448
SLC22A23	0.702703	0.262662	2.67531	SLC22A23	0.643939	0.56654	1.13662
TMEM14B	0.783784	0.678445	1.15526	TMEM14B	0.772727	0.60076	1.28625
YIPF3	0.783784	0.574794	1.36359	YIPF3	0.765152	0.680608	1.12422
RPS6	1	0.995289	1.00473	RPS6	1	0.988593	1.01154
GRHPR	0.72973	0.683157	1.06817	GRHPR	0.666667	0.585551	1.13853
TLN1	0.702703	0.468787	1.49898	TLN1	0.69697	0.60076	1.16015
UBAP2	0.72973	0.407538	1.79058	UBAP2	0.454545	0.425856	1.06737
RPL35	1	0.996466	1.00355	RPL35	0.977273	0.977186	1.00009
ANP32B	0.783784	0.766784	1.02217	ANP32B	0.825758	0.707224	1.1676
PSMB7	0.810811	0.819788	0.989049	PSMB7	0.75	0.619772	1.21012
DPM2	0.72973	0.564193	1.2934	DPM2	0.621212	0.463878	1.33917
ATP6V1G1	0.864865	0.80212	1.07822	ATP6V1G1	0.856061	0.741445	1.15458
KLF4	0.72973	0.429918	1.69737	KLF4	0.666667	0.532319	1.25238
C9orf78	0.702703	0.579505	1.21259	C9orf78	0.530303	0.490494	1.08116
TXN	1	0.994111	1.00592	TXN	0.962121	0.927757	1.03704
YME1L1	0.837838	0.866902	0.966473	YME1L1	0.878788	0.802281	1.09536
ABI1	0.837838	0.657244	1.27477	ABI1	0.719697	0.680608	1.05743
UGGT1	0.810811	0.416961	1.94457	UGGT1	0.712121	0.558935	1.27407
EPRS1	0.756757	0.631331	1.19867	EPRS1	0.772727	0.665399	1.1613
TRA2B	0.837838	0.850412	0.985214	TRA2B	0.901515	0.760456	1.18549
NDUFB5	0.702703	0.760895	0.923521	NDUFB5	0.568182	0.524715	1.08284
DCAF7	0.756757	0.54417	1.39066	DCAF7	0.787879	0.627376	1.25583
SRSF1	0.810811	0.808009	1.00347	SRSF1	0.833333	0.718631	1.15961
CALCOCO2	0.72973	0.61013	1.19602	CALCOCO2	0.734848	0.638783	1.15039
ABHD17C	0.756757	0.269729	2.80562	ABHD17C	0.75	0.65019	1.15351
DDX56	0.702703	0.564193	1.2455	DDX56	0.507576	0.437262	1.1608
BZW2	0.756757	0.672556	1.1252	BZW2	0.659091	0.532319	1.23815
KDELR2	0.864865	0.743227	1.16366	KDELR2	0.94697	0.86692	1.09234
RAC1	0.918919	0.930506	0.987547	RAC1	0.969697	0.927757	1.04521
ITM2B	0.972973	0.978799	0.994048	ITM2B	0.969697	0.91635	1.05822
LMO7	0.72973	0.309776	2.35567	LMO7	0.643939	0.539924	1.19265
FLNB	0.945946	0.533569	1.77287	FLNB	0.848485	0.768061	1.10471
PWP1	0.702703	0.57126	1.23009	PWP1	0.560606	0.441065	1.27103
CKAP4	0.810811	0.718492	1.12849	CKAP4	0.780303	0.661597	1.17942
SCYL2	0.756757	0.398115	1.90085	SCYL2	0.545455	0.437262	1.24743
GCC2	0.945946	0.386337	2.4485	GCC2	0.871212	0.8327	1.04625
COX5B	1	0.978799	1.02166	COX5B	0.984848	0.931559	1.0572
EIF4E2	0.756757	0.632509	1.19644	EIF4E2	0.712121	0.612167	1.16328
DHX9	0.72973	0.63722	1.14518	DHX9	0.674242	0.551331	1.22294
MDM2	0.72973	0.498233	1.46463	MDM2	0.537879	0.505703	1.06362
CCT7	0.891892	0.798587	1.11684	CCT7	0.780303	0.695817	1.12142
NHSL1	0.891892	0.489988	1.82023	NHSL1	0.871212	0.714829	1.21877
CD164	0.972973	0.833922	1.16674	CD164	0.977273	0.935361	1.04481
MAP7	0.72973	0.407538	1.79058	MAP7	0.810606	0.604563	1.34081
OS9	0.810811	0.628975	1.2891	OS9	0.772727	0.665399	1.1613
HNRNPA1	1	0.978799	1.02166	HNRNPA1	0.962121	0.946768	1.01622
BLOC1S1	0.864865	0.806832	1.07193	BLOC1S1	0.878788	0.726236	1.21006
CD63	1	0.857479	1.16621	CD63	0.977273	0.904943	1.07993
ATP5MC2	1	0.961131	1.04044	ATP5MC2	0.984848	0.901141	1.09289
CAPRIN1	0.891892	0.725559	1.22925	CAPRIN1	0.825758	0.73384	1.12526
EHF	0.945946	0.767962	1.23176	EHF	0.810606	0.741445	1.09328
SYNCRIP	0.918919	0.778563	1.18028	SYNCRIP	0.924242	0.711027	1.29987
TES	0.810811	0.526502	1.54	TES	0.80303	0.688213	1.16683
TAOK3	0.72973	0.349823	2.086	TAOK3	0.727273	0.627376	1.15923
STT3A	0.810811	0.759717	1.06725	STT3A	0.871212	0.741445	1.17502
ARHGAP32	0.783784	0.510012	1.5368	ARHGAP32	0.75	0.627376	1.19545
ARGLU1	0.945946	0.832744	1.13594	ARGLU1	0.954545	0.844106	1.13084
CLOCK	0.72973	0.46172	1.58046	CLOCK	0.598485	0.501901	1.19244
TMEM165	0.810811	0.654888	1.23809	TMEM165	0.704545	0.581749	1.21108
TMEM258	0.918919	0.909305	1.01057	TMEM258	0.931818	0.851711	1.09405
TPGS2	0.702703	0.63722	1.10276	TPGS2	0.568182	0.498099	1.1407
PUM1	0.72973	0.625442	1.16674	PUM1	0.765152	0.730038	1.0481
RBM17	0.918919	0.606596	1.51488	RBM17	0.719697	0.570342	1.26187
NARS1	0.972973	0.764429	1.27281	NARS1	0.909091	0.790875	1.14948
RPS15A	1	0.988221	1.01192	RPS15A	0.992424	0.931559	1.06534
LDHA	0.891892	0.963486	0.925692	LDHA	0.810606	0.787072	1.0299
ROCK2	0.891892	0.318021	2.8045	ROCK2	0.780303	0.714829	1.09159
YWHAQ	0.945946	0.898704	1.05257	YWHAQ	0.840909	0.768061	1.09485
SLC38A2	0.783784	0.943463	0.830752	SLC38A2	0.712121	0.634981	1.12148
FKBP11	0.72973	0.392226	1.86048	FKBP11	0.560606	0.513308	1.09214
LAMTOR5	0.837838	0.800942	1.04607	LAMTOR5	0.848485	0.718631	1.1807
IER3IP1	0.702703	0.639576	1.0987	IER3IP1	0.628788	0.520913	1.20709
COX16	0.756757	0.783274	0.966145	COX16	0.75	0.695817	1.07787
NUMB	0.756757	0.485277	1.55943	NUMB	0.772727	0.631179	1.22426
SARAF	0.891892	0.743227	1.20003	SARAF	0.878788	0.768061	1.14416
ZFC3H1	0.702703	0.531213	1.32283	ZFC3H1	0.628788	0.509506	1.23411
HSD17B4	0.891892	0.665489	1.34021	HSD17B4	0.727273	0.642586	1.13179
LARS1	0.891892	0.697291	1.27908	LARS1	0.856061	0.69962	1.22361
BTG1	0.891892	0.673734	1.3238	BTG1	0.909091	0.752852	1.20753
MKRN1	0.702703	0.492344	1.42726	MKRN1	0.69697	0.543726	1.28184
RTN3	0.756757	0.700824	1.07981	RTN3	0.780303	0.695817	1.12142
CNDP2	0.972973	0.546525	1.78029	CNDP2	0.825758	0.703422	1.17391
SRRM1	0.864865	0.805654	1.07349	SRRM1	0.909091	0.809886	1.12249
RNF128	0.72973	0.315665	2.31172	RNF128	0.787879	0.718631	1.09636
TPT1	1	0.995289	1.00473	TPT1	1	0.980989	1.01938
POMP	0.891892	0.915194	0.974538	POMP	0.840909	0.760456	1.1058
AP3B1	0.756757	0.447585	1.69075	AP3B1	0.681818	0.520913	1.30889
SERINC3	0.783784	0.618375	1.26749	SERINC3	0.765152	0.669202	1.14338
NASP	0.702703	0.599529	1.17209	NASP	0.545455	0.471483	1.15689
DCAF8	0.702703	0.41225	1.70456	DCAF8	0.507576	0.460076	1.10324
RAB25	0.783784	0.771496	1.01593	RAB25	0.840909	0.684411	1.22866
DAP3	0.783784	0.563015	1.39212	DAP3	0.628788	0.452471	1.38967
EIF5A	1	0.978799	1.02166	EIF5A	0.909091	0.882129	1.03056
ZRANB2	0.891892	0.666667	1.33784	ZRANB2	0.856061	0.676806	1.26485
H3-3B	1	0.974087	1.0266	H3-3B	0.992424	0.939163	1.05671
ITGB4	0.810811	0.539458	1.50301	ITGB4	0.893939	0.741445	1.20567
ANKRD17	0.837838	0.601885	1.39202	ANKRD17	0.772727	0.638783	1.20969
GRSF1	0.756757	0.64311	1.17672	GRSF1	0.795455	0.623574	1.27564
SEC61G	0.837838	0.831567	1.00754	SEC61G	0.833333	0.760456	1.09583
PNISR	0.945946	0.717314	1.31873	PNISR	0.878788	0.828897	1.06019
CLUH	0.756757	0.52179	1.45031	CLUH	0.454545	0.391635	1.16064
RAN	0.837838	0.954064	0.878178	RAN	0.893939	0.821293	1.08845
IMMT	0.837838	0.590106	1.41981	IMMT	0.659091	0.574144	1.14795
PTCD3	0.72973	0.550059	1.32664	PTCD3	0.674242	0.490494	1.37462
ENOSF1	0.72973	0.606596	1.20299	ENOSF1	0.734848	0.619772	1.18568
DHX30	0.756757	0.507656	1.49069	DHX30	0.575758	0.452471	1.27247
DNAJB1	0.72973	0.837456	0.871365	DNAJB1	0.69697	0.551331	1.26416
LGALS3	0.972973	0.93404	1.04168	LGALS3	0.954545	0.908745	1.0504
SELENOS	0.837838	0.608952	1.37587	SELENOS	0.727273	0.707224	1.02835
MCCC2	0.756757	0.583039	1.29795	MCCC2	0.75	0.570342	1.315
UBE2D2	0.72973	0.711425	1.02573	UBE2D2	0.734848	0.581749	1.26317
NDFIP1	0.783784	0.612485	1.27968	NDFIP1	0.712121	0.558935	1.27407
DIAPH1	0.864865	0.477032	1.81301	DIAPH1	0.628788	0.574144	1.09517
NDUFA2	0.945946	0.825677	1.14566	NDUFA2	0.878788	0.760456	1.15561
RPL27	1	0.994111	1.00592	RPL27	0.977273	0.939163	1.04058
MRPS25	0.702703	0.677267	1.03756	MRPS25	0.825758	0.585551	1.41022
CAP1	0.864865	0.759717	1.1384	CAP1	0.856061	0.749049	1.14286
COX7B	0.972973	0.969376	1.00371	COX7B	0.94697	0.844106	1.12186
COX4I1	1	0.988221	1.01192	COX4I1	0.977273	0.946768	1.03222
ATP6V1E1	0.756757	0.55477	1.36409	ATP6V1E1	0.643939	0.555133	1.15997
RBM39	1	0.895171	1.11711	RBM39	0.962121	0.855513	1.12461
UBA1	0.972973	0.816254	1.192	UBA1	0.886364	0.771863	1.14834
EIF3G	0.810811	0.746761	1.08577	EIF3G	0.856061	0.741445	1.15458
EIF2S3	0.972973	0.903416	1.07699	EIF2S3	0.931818	0.847909	1.09896
METTL26	0.702703	0.641932	1.09467	METTL26	0.75	0.623574	1.20274
TRIM28	0.756757	0.638398	1.1854	TRIM28	0.719697	0.634981	1.13341
CHMP2A	0.810811	0.798587	1.01531	CHMP2A	0.886364	0.775665	1.14271
PRRC2B	0.702703	0.597173	1.17672	PRRC2B	0.742424	0.722433	1.02767
ASS1	0.864865	0.349823	2.47229	ASS1	0.659091	0.596958	1.10408
ADRM1	0.72973	0.689046	1.05904	ADRM1	0.598485	0.51711	1.15736
TRPM4	0.837838	0.322733	2.59607	TRPM4	0.863636	0.775665	1.11341
LSM4	0.891892	0.733804	1.21544	LSM4	0.795455	0.69962	1.13698
ARPC1B	0.756757	0.394582	1.91787	ARPC1B	0.80303	0.612167	1.31178
LSM7	0.918919	0.776207	1.18386	LSM7	0.856061	0.707224	1.21045
RPL36	1	0.995289	1.00473	RPL36	0.984848	0.973384	1.01178
NECTIN2	0.810811	0.255595	3.17225	NECTIN2	0.636364	0.532319	1.19545
PRKCSH	0.837838	0.632509	1.32463	PRKCSH	0.833333	0.707224	1.17832
SAT1	1	0.892815	1.12005	SAT1	0.878788	0.855513	1.02721
RPS4Y1	0.891892	0.161366	5.52713	RPS4Y1	0.651515	0.555133	1.17362
REEP5	0.837838	0.806832	1.03843	REEP5	0.780303	0.722433	1.0801
DAD1	0.918919	0.885748	1.03745	DAD1	0.878788	0.790875	1.11116
MIS18BP1	0.72973	0.43934	1.66097	MIS18BP1	0.55303	0.486692	1.1363
MTUS1	0.810811	0.651355	1.24481	MTUS1	0.772727	0.642586	1.20253
AP1M2	0.72973	0.465253	1.56846	AP1M2	0.75	0.596958	1.25637
SLC44A2	0.810811	0.685512	1.18278	SLC44A2	0.765152	0.623574	1.22704
ILF3	0.918919	0.799764	1.14899	ILF3	0.878788	0.821293	1.07001
PHF20L1	0.810811	0.436985	1.85547	PHF20L1	0.621212	0.539924	1.15055
MPDU1	0.702703	0.493522	1.42385	MPDU1	0.643939	0.513308	1.25449
KIF1C	0.702703	0.276796	2.5387	KIF1C	0.659091	0.490494	1.34373
TXNDC17	0.891892	0.951708	0.937149	TXNDC17	0.878788	0.775665	1.13295
SPCS3	0.783784	0.62073	1.26268	SPCS3	0.681818	0.60076	1.13493
SUMF2	0.918919	0.840989	1.09266	SUMF2	0.909091	0.81749	1.11205
PSMA1	0.72973	0.823322	0.886324	PSMA1	0.765152	0.627376	1.21961
COPB1	0.783784	0.607774	1.2896	COPB1	0.810606	0.726236	1.11617
CALML4	0.864865	0.1649	5.24479	CALML4	0.840909	0.737643	1.14
VPS13C	0.864865	0.153121	5.64823	VPS13C	0.848485	0.688213	1.23288
MYO5C	0.783784	0.31331	2.50163	MYO5C	0.704545	0.596958	1.18023
NDUFA5	0.891892	0.751472	1.18686	NDUFA5	0.795455	0.669202	1.18866
ATP6V1F	0.837838	0.885748	0.94591	ATP6V1F	0.719697	0.619772	1.16123
EMC4	0.810811	0.76914	1.05418	EMC4	0.757576	0.684411	1.1069
TST	0.783784	0.37338	2.09916	TST	0.863636	0.730038	1.183
MPST	0.72973	0.598351	1.21957	MPST	0.810606	0.676806	1.19769
CDC42EP1	0.702703	0.493522	1.42385	CDC42EP1	0.80303	0.707224	1.13547
ATF4	0.891892	0.784452	1.13696	ATF4	0.848485	0.798479	1.06263
YWHAH	0.783784	0.484099	1.61906	YWHAH	0.712121	0.661597	1.07637
SDF2L1	0.810811	0.336867	2.40692	SDF2L1	0.651515	0.562738	1.15776
PAICS	0.783784	0.722026	1.08553	PAICS	0.636364	0.509506	1.24898
SEM1	0.891892	0.946996	0.941811	SEM1	0.878788	0.825095	1.06507
AKAP9	0.972973	0.776207	1.2535	AKAP9	0.954545	0.889734	1.07284
ECHS1	0.837838	0.809187	1.03541	ECHS1	0.765152	0.730038	1.0481
PNKD	0.864865	0.623086	1.38803	PNKD	0.848485	0.657795	1.28989
AAMP	0.756757	0.644287	1.17456	AAMP	0.643939	0.596958	1.0787
SMARCA4	0.783784	0.60424	1.29714	SMARCA4	0.833333	0.680608	1.22439
KIAA0754	0.837838	0.506478	1.65424	KIAA0754	0.689394	0.61597	1.1192
MACF1	0.837838	0.506478	1.65424	MACF1	0.689394	0.61597	1.1192
UQCR11	0.972973	0.965842	1.00738	UQCR11	0.901515	0.878327	1.0264
HP1BP3	0.891892	0.78563	1.13526	HP1BP3	0.863636	0.73384	1.17687
UBR4	0.783784	0.502945	1.55839	UBR4	0.681818	0.604563	1.12779
COX7C	1	0.992933	1.00712	COX7C	0.984848	0.939163	1.04864
PPCS	0.810811	0.578327	1.40199	PPCS	0.651515	0.612167	1.06428
HNRNPH2	0.702703	0.517079	1.35899	HNRNPH2	0.636364	0.418251	1.52149
KTN1	0.945946	0.898704	1.05257	KTN1	0.863636	0.821293	1.05156
UXT	0.756757	0.753828	1.00389	UXT	0.825758	0.642586	1.28505
DNAJC8	0.756757	0.616019	1.22846	DNAJC8	0.575758	0.441065	1.30538
TRAP1	0.783784	0.725559	1.08025	TRAP1	0.69697	0.604563	1.15285
SBDS	0.837838	0.590106	1.41981	SBDS	0.75	0.593156	1.26442
ASL	0.810811	0.42285	1.91749	ASL	0.795455	0.604563	1.31575
PRMT1	0.783784	0.661955	1.18404	PRMT1	0.598485	0.486692	1.2297
PRDX5	0.972973	0.942285	1.03257	PRDX5	0.916667	0.836502	1.09583
COX6B1	1	0.975265	1.02536	COX6B1	0.977273	0.91635	1.06648
CAPNS1	0.945946	0.839812	1.12638	CAPNS1	0.977273	0.904943	1.07993
PSMB2	0.810811	0.742049	1.09266	PSMB2	0.75	0.619772	1.21012
ROMO1	0.972973	0.937574	1.03776	ROMO1	0.939394	0.813688	1.15449
ERGIC3	0.972973	0.806832	1.20592	ERGIC3	0.924242	0.81749	1.13058
EIF2S2	0.945946	0.78563	1.20406	EIF2S2	0.848485	0.745247	1.13853
DYNLRB1	0.837838	0.749117	1.11843	DYNLRB1	0.856061	0.707224	1.21045
RALY	0.72973	0.690224	1.05724	RALY	0.75	0.642586	1.16716
ID1	0.783784	0.448763	1.74654	ID1	0.643939	0.562738	1.1443
MRPS26	0.702703	0.648999	1.08275	MRPS26	0.492424	0.536122	0.918493
ITPA	0.783784	0.603062	1.29967	ITPA	0.575758	0.509506	1.13003
DSTN	0.945946	0.946996	0.998891	DSTN	0.962121	0.893536	1.07676
RRBP1	0.918919	0.489988	1.87539	RRBP1	0.924242	0.904943	1.02133
SNRPB	0.945946	0.862191	1.09714	SNRPB	0.856061	0.711027	1.20398
VASP	0.702703	0.312132	2.2513	VASP	0.666667	0.585551	1.13853
SNRPD2	0.945946	0.965842	0.9794	SNRPD2	0.94697	0.885932	1.0689
RPL23	1	0.990577	1.00951	RPL23	0.984848	0.95057	1.03606
THOC2	0.783784	0.633687	1.23686	THOC2	0.818182	0.680608	1.20213
CLPP	0.702703	0.52179	1.34671	CLPP	0.44697	0.498099	0.897351
PPDPF	0.702703	0.792697	0.88647	PPDPF	0.840909	0.764259	1.10029
MRPS7	0.72973	0.661955	1.10239	MRPS7	0.621212	0.471483	1.31757
SOX9	0.783784	0.168433	4.65337	SOX9	0.772727	0.673004	1.14818
NDUFA1	0.972973	0.961131	1.01232	NDUFA1	0.94697	0.897338	1.05531
TM9SF2	0.972973	0.681979	1.42669	TM9SF2	0.94697	0.813688	1.1638
DOK4	0.702703	0.201413	3.48886	DOK4	0.606061	0.410646	1.47587
MT2A	0.837838	0.898704	0.932273	MT2A	0.848485	0.764259	1.11021
MT1G	0.837838	0.489988	1.70991	MT1G	0.818182	0.741445	1.1035
AHNAK	0.810811	0.969376	0.836426	AHNAK	0.901515	0.806084	1.11839
LRRFIP1	0.891892	0.857479	1.04013	LRRFIP1	0.931818	0.897338	1.03842
DEK	0.783784	0.786808	0.996156	DEK	0.818182	0.730038	1.12074
SSR1	0.945946	0.850412	1.11234	SSR1	0.863636	0.790875	1.092
RREB1	0.837838	0.812721	1.0309	RREB1	0.734848	0.718631	1.02257
GLO1	0.72973	0.613663	1.18914	GLO1	0.674242	0.536122	1.25763
SOX4	0.756757	0.567727	1.33296	SOX4	0.878788	0.730038	1.20376
RPS10	0.972973	0.990577	0.982228	RPS10	0.984848	0.927757	1.06154
SERPINB6	0.972973	0.359246	2.70837	SERPINB6	0.977273	0.870722	1.12237
SNRPC	0.864865	0.75265	1.14909	SNRPC	0.75	0.646388	1.16029
POF1B	0.810811	0.367491	2.20634	POF1B	0.939394	0.756654	1.24151
MPHOSPH10	0.864865	0.485277	1.78221	MPHOSPH10	0.522727	0.456274	1.14564
DDX27	0.72973	0.501767	1.45432	DDX27	0.712121	0.536122	1.32828
STAU1	0.783784	0.605418	1.29462	STAU1	0.757576	0.69962	1.08284
SRSF6	0.918919	0.871614	1.05427	SRSF6	0.818182	0.752852	1.08678
ATP5F1E	1	0.974087	1.0266	ATP5F1E	0.969697	0.920152	1.05384
PIGT	0.864865	0.555948	1.55566	PIGT	0.719697	0.714829	1.00681
SDC4	0.810811	0.816254	0.993331	SDC4	0.833333	0.73384	1.13558
FAM210B	0.72973	0.539458	1.35271	FAM210B	0.757576	0.619772	1.22235
DNPEP	0.783784	0.493522	1.58814	DNPEP	0.628788	0.524715	1.19834
ACSL3	0.810811	0.550059	1.47404	ACSL3	0.681818	0.585551	1.1644
BAZ2B	0.864865	0.57715	1.49851	BAZ2B	0.871212	0.771863	1.12871
MORF4L2	0.837838	0.792697	1.05695	MORF4L2	0.840909	0.718631	1.17015
PFDN5	0.891892	0.945819	0.942984	PFDN5	0.962121	0.927757	1.03704
ZC3H13	0.72973	0.499411	1.46118	ZC3H13	0.780303	0.627376	1.24376
TRIR	0.810811	0.666667	1.21622	TRIR	0.878788	0.764259	1.14986
PRDX4	0.756757	0.732627	1.03294	PRDX4	0.75	0.60076	1.24842
WWP1	0.702703	0.32391	2.16943	WWP1	0.537879	0.406844	1.32208
CLTA	0.864865	0.796231	1.0862	CLTA	0.916667	0.711027	1.28922
SMU1	0.783784	0.614841	1.27477	SMU1	0.598485	0.418251	1.43092
NT5C3A	0.783784	0.375736	2.086	NT5C3A	0.643939	0.505703	1.27335
HNRNPA2B1	0.972973	0.95053	1.02361	HNRNPA2B1	0.984848	0.946768	1.04022
CBX3	0.837838	0.825677	1.01473	CBX3	0.848485	0.741445	1.14437
SEPTIN7	0.72973	0.743227	0.981839	SEPTIN7	0.712121	0.547529	1.30061
RPL5	1	0.992933	1.00712	RPL5	0.992424	0.969582	1.02356
ANXA11	0.945946	0.616019	1.53558	ANXA11	0.886364	0.802281	1.1048
COPA	0.864865	0.594817	1.454	COPA	0.901515	0.806084	1.11839
GTF3A	0.810811	0.683157	1.18686	GTF3A	0.704545	0.631179	1.11624
TMEM54	0.756757	0.493522	1.53338	TMEM54	0.848485	0.756654	1.12136
PDS5A	0.702703	0.656066	1.07109	PDS5A	0.69697	0.638783	1.09109
KHDRBS1	0.837838	0.607774	1.37854	KHDRBS1	0.810606	0.730038	1.11036
NAA50	0.756757	0.723204	1.04639	NAA50	0.636364	0.444867	1.43046
PLBD1	0.837838	0.444052	1.8868	PLBD1	0.689394	0.60076	1.14754
TRIM25	0.702703	0.47821	1.46944	TRIM25	0.719697	0.585551	1.22909
AKAP1	0.837838	0.438163	1.91216	AKAP1	0.825758	0.669202	1.23394
COPS5	0.891892	0.644287	1.38431	COPS5	0.568182	0.475285	1.19545
ZNF706	0.972973	0.8351	1.1651	ZNF706	0.893939	0.752852	1.1874
TARDBP	0.756757	0.737338	1.02634	TARDBP	0.75	0.596958	1.25637
EPHX2	0.72973	0.687868	1.06086	EPHX2	0.719697	0.577947	1.24527
ARL1	0.72973	0.528857	1.37982	ARL1	0.583333	0.505703	1.15351
TMPO	0.810811	0.561837	1.44314	TMPO	0.69697	0.555133	1.2555
PLS1	0.783784	0.250883	3.1241	PLS1	0.856061	0.745247	1.14869
SERP1	0.945946	0.777385	1.21683	SERP1	0.939394	0.828897	1.13331
PAIP2	0.702703	0.585395	1.20039	PAIP2	0.598485	0.463878	1.29018
ETF1	0.72973	0.65371	1.11629	ETF1	0.674242	0.463878	1.45349
ALG5	0.702703	0.467609	1.50276	ALG5	0.477273	0.444867	1.07284
HSPH1	0.810811	0.541814	1.49647	HSPH1	0.5	0.513308	0.974074
ELF1	0.702703	0.568905	1.23519	ELF1	0.666667	0.471483	1.41398
UFM1	0.72973	0.611307	1.19372	UFM1	0.825758	0.56654	1.45755
DNAJC15	0.810811	0.566549	1.43114	DNAJC15	0.780303	0.692015	1.12758
KIAA1217	0.891892	0.830389	1.07407	KIAA1217	0.772727	0.665399	1.1613
ENY2	0.837838	0.804476	1.04147	ENY2	0.825758	0.69962	1.18029
TCP1	0.837838	0.796231	1.05225	TCP1	0.712121	0.61597	1.1561
CYSTM1	0.945946	0.289753	3.26467	CYSTM1	0.909091	0.893536	1.01741
PANK3	0.783784	0.451119	1.73742	PANK3	0.757576	0.570342	1.32828
EPCAM	0.972973	0.335689	2.89844	EPCAM	1	0.954373	1.04781
AFTPH	0.702703	0.418139	1.68055	AFTPH	0.621212	0.501901	1.23772
YIPF4	0.72973	0.564193	1.2934	YIPF4	0.772727	0.707224	1.09262
TMEM214	0.72973	0.292108	2.49815	TMEM214	0.606061	0.551331	1.09927
RBM25	0.891892	0.711425	1.25367	RBM25	0.856061	0.790875	1.08242
SLIRP	0.864865	0.944641	0.915549	SLIRP	0.856061	0.836502	1.02338
NPC2	0.783784	0.816254	0.96022	NPC2	0.840909	0.722433	1.164
VPS4B	0.810811	0.559482	1.44922	VPS4B	0.659091	0.612167	1.07665
HDHD3	0.72973	0.367491	1.98571	HDHD3	0.651515	0.486692	1.33866
RAB14	0.810811	0.749117	1.08236	RAB14	0.704545	0.589354	1.19545
SET	1	0.943463	1.05993	SET	0.977273	0.885932	1.1031
RAD23B	0.702703	0.441696	1.59092	RAD23B	0.492424	0.429658	1.14608
PTBP3	0.702703	0.599529	1.17209	PTBP3	0.80303	0.688213	1.16683
SENP5	0.756757	0.458186	1.65164	SENP5	0.454545	0.448669	1.0131
TJP2	0.783784	0.427562	1.83315	TJP2	0.689394	0.577947	1.19283
NDUFB3	0.837838	0.870436	0.96255	NDUFB3	0.909091	0.775665	1.17201
CCNI	1	0.885748	1.12899	CCNI	0.939394	0.874525	1.07418
RPN2	0.810811	0.840989	0.964115	RPN2	0.871212	0.790875	1.10158
MYL12B	0.945946	0.963486	0.981795	MYL12B	0.94697	0.863118	1.09715
VAMP8	0.783784	0.870436	0.90045	VAMP8	0.856061	0.718631	1.19124
PHF3	0.72973	0.504122	1.44752	PHF3	0.742424	0.627376	1.18338
HMGN3	0.891892	0.8351	1.06801	HMGN3	0.818182	0.730038	1.12074
SPCS2	0.72973	0.69258	1.05364	SPCS2	0.719697	0.661597	1.08782
KMT2A	0.72973	0.565371	1.29071	KMT2A	0.780303	0.718631	1.08582
CTSD	0.810811	0.882214	0.919063	CTSD	0.886364	0.78327	1.13162
MESD	0.783784	0.500589	1.56572	MESD	0.674242	0.634981	1.06183
ARID1A	0.810811	0.585395	1.38507	ARID1A	0.598485	0.593156	1.00898
STMN1	0.810811	0.709069	1.14349	STMN1	0.613636	0.536122	1.14458
SLC35A3	0.810811	0.409894	1.9781	SLC35A3	0.780303	0.638783	1.22155
RSRP1	0.918919	0.628975	1.46098	RSRP1	0.856061	0.718631	1.19124
PRDX6	0.783784	0.898704	0.872126	PRDX6	0.787879	0.65019	1.21177
ABCD3	0.702703	0.375736	1.8702	ABCD3	0.643939	0.536122	1.20111
PRRC2C	1	0.873969	1.1442	PRRC2C	0.984848	0.927757	1.06154
DR1	0.72973	0.617197	1.18233	DR1	0.613636	0.471483	1.3015
PRDX1	0.972973	0.989399	0.983398	PRDX1	0.878788	0.86692	1.01369
AKR1A1	0.864865	0.795053	1.08781	AKR1A1	0.863636	0.741445	1.1648
ATP6V0B	0.810811	0.726737	1.11569	ATP6V0B	0.848485	0.730038	1.16225
CD46	0.918919	0.770318	1.19291	CD46	0.810606	0.768061	1.05539
GALE	0.72973	0.383981	1.90043	GALE	0.787879	0.692015	1.13853
KDM5B	0.783784	0.404005	1.94004	KDM5B	0.742424	0.604563	1.22804
SDHB	0.918919	0.766784	1.19841	SDHB	0.689394	0.612167	1.12615
SRSF11	0.864865	0.823322	1.05046	SRSF11	0.924242	0.851711	1.08516
IVNS1ABP	0.783784	0.669022	1.17154	IVNS1ABP	0.712121	0.680608	1.0463
LAMTOR2	0.756757	0.694935	1.08896	LAMTOR2	0.742424	0.61597	1.20529
SFPQ	0.945946	0.843345	1.12166	SFPQ	0.878788	0.809886	1.08508
ASH1L	0.810811	0.525324	1.54345	ASH1L	0.765152	0.619772	1.23457
CAPZA1	1	0.904594	1.10547	CAPZA1	0.833333	0.730038	1.14149
HDAC1	0.891892	0.621908	1.43412	HDAC1	0.80303	0.673004	1.1932
ATP5PB	0.891892	0.915194	0.974538	ATP5PB	0.856061	0.794677	1.07724
EDEM3	0.783784	0.310954	2.52058	EDEM3	0.772727	0.653992	1.18155
PARK7	0.891892	0.870436	1.02465	PARK7	0.878788	0.768061	1.14416
QSOX1	0.810811	0.243816	3.3255	QSOX1	0.712121	0.646388	1.10169
RPL22	1	0.977621	1.02289	RPL22	0.954545	0.904943	1.05481
TMEM59	1	0.909305	1.09974	TMEM59	0.939394	0.878327	1.06953
SCP2	0.918919	0.777385	1.18206	SCP2	0.909091	0.836502	1.08678
DHCR24	0.702703	0.878681	0.799725	DHCR24	0.727273	0.543726	1.33757
NFE2L2	0.756757	0.943463	0.802105	NFE2L2	0.704545	0.665399	1.05883
TIA1	0.756757	0.510012	1.4838	TIA1	0.69697	0.589354	1.1826
COX7A2L	0.756757	0.645465	1.17242	COX7A2L	0.742424	0.619772	1.1979
SDC1	0.864865	0.908127	0.952361	SDC1	0.901515	0.790875	1.1399
SRSF7	0.891892	0.855124	1.043	SRSF7	0.856061	0.741445	1.15458
CEBPZ	0.72973	0.542992	1.34391	CEBPZ	0.69697	0.551331	1.26416
GORASP2	0.72973	0.599529	1.21717	GORASP2	0.666667	0.596958	1.11677
BIRC6	0.783784	0.671378	1.16743	BIRC6	0.825758	0.73384	1.12526
ID2	0.756757	0.212014	3.56937	ID2	0.787879	0.73384	1.07364
HDLBP	0.945946	0.81861	1.15555	HDLBP	0.962121	0.912548	1.05432
CNPPD1	0.702703	0.508834	1.38101	CNPPD1	0.765152	0.634981	1.205
FHL2	0.837838	0.366313	2.28722	FHL2	0.757576	0.673004	1.12566
CHMP3	0.891892	0.758539	1.1758	CHMP3	0.856061	0.798479	1.07211
HSPE1	0.972973	0.914016	1.0645	HSPE1	0.833333	0.756654	1.10134
SF3B1	0.972973	0.846879	1.14889	SF3B1	0.901515	0.8327	1.08264
CCT4	0.756757	0.759717	0.996103	CCT4	0.659091	0.51711	1.27457
GALNT3	0.837838	0.414605	2.02081	GALNT3	0.80303	0.730038	1.09998
RTN4	0.864865	0.863369	1.00173	RTN4	0.893939	0.798479	1.11955
AUP1	0.837838	0.700824	1.1955	AUP1	0.863636	0.707224	1.22116
SPTBN1	0.972973	0.804476	1.20945	SPTBN1	0.984848	0.889734	1.1069
NDUFS7	0.837838	0.831567	1.00754	NDUFS7	0.818182	0.604563	1.35334
RPS15	1	0.995289	1.00473	RPS15	0.992424	0.969582	1.02356
SNX17	0.702703	0.61013	1.15173	SNX17	0.568182	0.486692	1.16744
PSMD14	0.837838	0.647821	1.29332	PSMD14	0.583333	0.494297	1.18013
SF3B6	0.810811	0.832744	0.973661	SF3B6	0.780303	0.688213	1.13381
ACTR3	0.864865	0.805654	1.07349	ACTR3	0.757576	0.684411	1.1069
NCL	1	0.928151	1.07741	NCL	0.977273	0.927757	1.05337
MOB1A	0.810811	0.711425	1.1397	MOB1A	0.772727	0.589354	1.31114
SPCS1	0.891892	0.779741	1.14383	SPCS1	0.848485	0.692015	1.22611
EIF4G1	0.945946	0.8351	1.13273	EIF4G1	0.939394	0.847909	1.1079
FOXP1	0.945946	0.68669	1.37754	FOXP1	0.878788	0.802281	1.09536
NKTR	0.864865	0.705536	1.22583	NKTR	0.825758	0.722433	1.14302
SSR3	0.918919	0.672556	1.36631	SSR3	0.886364	0.764259	1.15977
ABHD14B	0.702703	0.535925	1.3112	ABHD14B	0.787879	0.695817	1.13231
MRPL3	0.783784	0.704358	1.11276	MRPL3	0.681818	0.589354	1.15689
RPL24	1	0.984688	1.01555	RPL24	0.984848	0.920152	1.07031
TFG	0.702703	0.700824	1.00268	TFG	0.772727	0.684411	1.12904
HES1	0.72973	0.804476	0.907087	HES1	0.704545	0.589354	1.19545
PRKAR2A	0.72973	0.513545	1.42096	PRKAR2A	0.69697	0.585551	1.19028
RNF7	0.72973	0.749117	0.97412	RNF7	0.757576	0.653992	1.15839
FAM162A	0.72973	0.861013	0.847525	FAM162A	0.795455	0.642586	1.2379
SELENOK	0.756757	0.594817	1.27225	SELENOK	0.598485	0.547529	1.09307
ATP6V0E1	0.837838	0.825677	1.01473	ATP6V0E1	0.863636	0.771863	1.1189
CSNK1A1	0.756757	0.712603	1.06196	CSNK1A1	0.674242	0.619772	1.08789
SMAD5	0.72973	0.697291	1.04652	SMAD5	0.666667	0.60076	1.1097
TCERG1	0.918919	0.71967	1.27686	TCERG1	0.825758	0.703422	1.17391
MACROH2A1	0.945946	0.820966	1.15224	MACROH2A1	0.909091	0.821293	1.1069
RARS1	0.756757	0.621908	1.21683	RARS1	0.712121	0.520913	1.36706
PPP2CA	0.810811	0.73616	1.10141	PPP2CA	0.75	0.612167	1.22516
SKP1	1	0.946996	1.05597	SKP1	0.909091	0.806084	1.12779
RAD50	0.837838	0.581861	1.43993	RAD50	0.780303	0.638783	1.22155
TARS1	0.756757	0.542992	1.39368	TARS1	0.522727	0.498099	1.04944
SUB1	0.891892	0.93404	0.954875	SUB1	0.871212	0.752852	1.15722
GOLPH3	0.810811	0.563015	1.44012	GOLPH3	0.810606	0.714829	1.13399
CCNG1	0.72973	0.433451	1.68353	CCNG1	0.681818	0.619772	1.10011
CLINT1	0.918919	0.740872	1.24032	CLINT1	0.886364	0.847909	1.04535
IK	0.864865	0.652532	1.3254	IK	0.666667	0.657795	1.01349
HSPA9	0.972973	0.838634	1.16019	HSPA9	0.825758	0.749049	1.10241
DAP	0.837838	0.372203	2.25103	DAP	0.825758	0.722433	1.14302
HMGCS1	0.783784	0.563015	1.39212	HMGCS1	0.492424	0.38403	1.28225
PRPF4B	0.837838	0.67609	1.23924	PRPF4B	0.825758	0.714829	1.15518
SENP6	0.72973	0.514723	1.41771	SENP6	0.621212	0.570342	1.08919
GMDS	0.972973	0.203769	4.77488	GMDS	0.977273	0.912548	1.07093
COX7A2	1	0.974087	1.0266	COX7A2	0.962121	0.859316	1.11964
DNPH1	0.864865	0.723204	1.19588	DNPH1	0.825758	0.692015	1.19327
PHACTR2	0.756757	0.319199	2.3708	PHACTR2	0.621212	0.562738	1.10391
PERP	0.945946	0.98351	0.961806	PERP	0.954545	0.863118	1.10593
SNX3	0.72973	0.740872	0.984961	SNX3	0.712121	0.604563	1.17791
C6orf62	0.864865	0.809187	1.06881	C6orf62	0.848485	0.73384	1.15623
RPS12	1	0.994111	1.00592	RPS12	0.992424	0.984791	1.00775
CRYBG1	0.783784	0.771496	1.01593	CRYBG1	0.681818	0.570342	1.19545
ASCC3	0.756757	0.51119	1.48038	ASCC3	0.795455	0.627376	1.26791
PTP4A1	0.783784	0.458186	1.71062	PTP4A1	0.810606	0.581749	1.39339
SRSF3	0.891892	0.914016	0.975794	SRSF3	0.893939	0.775665	1.15248
RWDD1	0.702703	0.694935	1.01118	RWDD1	0.659091	0.60076	1.09709
SRSF9	0.756757	0.711425	1.06372	SRSF9	0.780303	0.653992	1.19314
COX6A1	1	0.978799	1.02166	COX6A1	0.962121	0.912548	1.05432
LDHB	0.756757	0.805654	0.939308	LDHB	0.242424	0.285171	0.850101
C12orf57	0.837838	0.712603	1.17574	C12orf57	0.856061	0.749049	1.14286
TPI1	0.945946	0.964664	0.980596	TPI1	0.939394	0.920152	1.02091
CHD4	0.864865	0.59364	1.45689	CHD4	0.856061	0.764259	1.12012
GAPDH	1	0.996466	1.00355	GAPDH	1	0.992395	1.00766
MRPL51	0.783784	0.872792	0.898019	MRPL51	0.787879	0.680608	1.15761
COPZ1	0.810811	0.720848	1.1248	COPZ1	0.871212	0.741445	1.17502
SLC38A1	0.783784	0.706714	1.10905	SLC38A1	0.833333	0.673004	1.23823
LTBR	0.756757	0.640754	1.18104	LTBR	0.886364	0.749049	1.18332
SCNN1A	0.864865	0.464075	1.86363	SCNN1A	0.780303	0.718631	1.08582
ALDH2	0.891892	0.861013	1.03586	ALDH2	0.878788	0.787072	1.11653
VPS29	0.783784	0.810365	0.967198	VPS29	0.742424	0.646388	1.14857
ARPC3	0.972973	0.928151	1.04829	ARPC3	0.94697	0.844106	1.12186
METAP2	0.783784	0.674912	1.16131	METAP2	0.689394	0.695817	0.990768
KRT18	1	0.726737	1.37601	KRT18	1	0.980989	1.01938
RSRC2	0.810811	0.601885	1.34712	RSRC2	0.742424	0.638783	1.16225
PTGES3	0.891892	0.886926	1.0056	PTGES3	0.916667	0.760456	1.20542
ATP5F1B	1	0.988221	1.01192	ATP5F1B	1	0.958175	1.04365
MLEC	0.945946	0.564193	1.67663	MLEC	0.962121	0.863118	1.1147
NDUFS8	0.945946	0.855124	1.10621	NDUFS8	0.856061	0.69962	1.22361
RPS13	1	0.992933	1.00712	RPS13	1	0.958175	1.04365
C11orf58	0.918919	0.832744	1.10348	C11orf58	0.848485	0.756654	1.12136
MDK	0.837838	0.37927	2.20908	MDK	0.818182	0.703422	1.16314
EIF4G2	1	0.958775	1.043	EIF4G2	0.984848	0.935361	1.05291
PPP6R3	0.810811	0.57126	1.41934	PPP6R3	0.727273	0.524715	1.38603
HSPA8	0.945946	0.951708	0.993946	HSPA8	0.893939	0.863118	1.03571
CTSC	0.756757	0.751472	1.00703	CTSC	0.719697	0.619772	1.16123
UGDH	0.837838	0.648999	1.29097	UGDH	0.757576	0.619772	1.22235
KLF3	0.810811	0.657244	1.23365	KLF3	0.901515	0.78327	1.15096
TRIM2	0.837838	0.174323	4.80625	TRIM2	0.833333	0.752852	1.1069
DHX15	0.891892	0.713781	1.24953	DHX15	0.742424	0.642586	1.15537
GALNT7	0.918919	0.301531	3.04751	GALNT7	0.939394	0.847909	1.1079
CLCN3	0.810811	0.413428	1.96119	CLCN3	0.681818	0.56654	1.20348
RPL34	1	0.994111	1.00592	RPL34	1	0.973384	1.02734
NDUFC1	0.918919	0.905771	1.01452	NDUFC1	0.878788	0.771863	1.13853
UBE2D3	0.972973	0.889282	1.09411	UBE2D3	0.848485	0.81749	1.03791
OCIAD1	0.945946	0.70318	1.34524	OCIAD1	0.795455	0.688213	1.15583
TMEM33	0.837838	0.634865	1.31971	TMEM33	0.712121	0.56654	1.25697
SLC9A3R1	0.72973	0.889282	0.820583	SLC9A3R1	0.795455	0.684411	1.16225
WSB1	0.837838	0.546525	1.53303	WSB1	0.727273	0.692015	1.05095
PRKAR1A	0.864865	0.722026	1.19783	PRKAR1A	0.628788	0.501901	1.25281
LUC7L3	0.972973	0.837456	1.16182	LUC7L3	0.916667	0.847909	1.08109
ABCC3	0.945946	0.279152	3.38864	ABCC3	0.871212	0.771863	1.12871
LRRC59	0.72973	0.520612	1.40168	LRRC59	0.719697	0.608365	1.183
MRPL27	0.783784	0.710247	1.10354	MRPL27	0.734848	0.539924	1.36102
LGALS3BP	1	0.919906	1.08707	LGALS3BP	1	0.942966	1.06048
PSMD11	0.783784	0.759717	1.03168	PSMD11	0.719697	0.528517	1.36173
DDX5	1	0.945819	1.05729	DDX5	0.992424	0.897338	1.10596
SYNGR2	1	0.849234	1.17753	SYNGR2	0.954545	0.942966	1.01228
CCDC47	0.810811	0.657244	1.23365	CCDC47	0.75	0.634981	1.18114
CPD	0.891892	0.334511	2.66625	CPD	0.886364	0.764259	1.15977
C1QBP	0.837838	0.903416	0.927411	C1QBP	0.787879	0.680608	1.15761
PFN1	1	0.982332	1.01799	PFN1	0.984848	0.961977	1.02378
CDK5RAP3	0.810811	0.628975	1.2891	CDK5RAP3	0.727273	0.665399	1.09299
KPNB1	0.783784	0.755006	1.03812	KPNB1	0.75	0.661597	1.13362
RPL19	1	0.992933	1.00712	RPL19	0.992424	0.977186	1.01559
NUFIP2	0.864865	0.57715	1.49851	NUFIP2	0.727273	0.608365	1.19545
RPL28	1	0.996466	1.00355	RPL28	1	0.965779	1.03543
CCDC6	0.810811	0.625442	1.29638	CCDC6	0.659091	0.543726	1.21217
BCCIP	0.837838	0.65371	1.28167	BCCIP	0.636364	0.555133	1.14633
LARP4B	0.864865	0.641932	1.34728	LARP4B	0.80303	0.665399	1.20684
MICU1	0.72973	0.289753	2.51846	MICU1	0.666667	0.505703	1.3183
EIF3A	0.945946	0.777385	1.21683	EIF3A	0.962121	0.825095	1.16607
PDLIM1	0.837838	0.805654	1.03995	PDLIM1	0.848485	0.760456	1.11576
ZFAND5	0.972973	0.583039	1.6688	ZFAND5	0.772727	0.718631	1.07528
NPDC1	0.72973	0.262662	2.77821	NPDC1	0.825758	0.794677	1.03911
BAG1	0.756757	0.699647	1.08163	BAG1	0.727273	0.653992	1.11205
EDF1	0.972973	0.912839	1.06588	EDF1	0.969697	0.897338	1.08064
SEC61B	0.864865	0.830389	1.04152	SEC61B	0.856061	0.779468	1.09826
CORO2A	0.702703	0.433451	1.62118	CORO2A	0.636364	0.494297	1.28741
EIF4H	0.810811	0.786808	1.03051	EIF4H	0.780303	0.688213	1.13381
TMEM248	0.864865	0.418139	2.06837	TMEM248	0.651515	0.596958	1.09139
TSPAN13	0.864865	0.355713	2.43136	TSPAN13	0.80303	0.711027	1.1294
PHF14	0.702703	0.44523	1.57829	PHF14	0.689394	0.589354	1.16975
ZNHIT1	0.864865	0.751472	1.15089	ZNHIT1	0.901515	0.790875	1.1399
RPA3	0.702703	0.619552	1.13421	RPA3	0.416667	0.368821	1.12973
C1GALT1	0.783784	0.353357	2.21811	C1GALT1	0.522727	0.532319	0.981981
LSM5	0.756757	0.722026	1.0481	LSM5	0.621212	0.501901	1.23772
EIF3B	0.756757	0.594817	1.27225	EIF3B	0.689394	0.604563	1.14032
ZKSCAN1	0.837838	0.631331	1.3271	ZKSCAN1	0.954545	0.882129	1.08209
CYP3A5	0.756757	0.32391	2.33631	CYP3A5	0.734848	0.570342	1.28843
BUD31	0.702703	0.669022	1.05034	BUD31	0.590909	0.555133	1.06445
PDAP1	0.810811	0.67609	1.19927	PDAP1	0.742424	0.673004	1.10315
CHCHD2	0.972973	0.945819	1.02871	CHCHD2	0.954545	0.882129	1.08209
TAX1BP1	0.918919	0.632509	1.45282	TAX1BP1	0.901515	0.787072	1.1454
H2AZ2	0.891892	0.744405	1.19813	H2AZ2	0.818182	0.718631	1.13853
ZC3HAV1	0.702703	0.585395	1.20039	ZC3HAV1	0.636364	0.494297	1.28741
PON2	0.702703	0.452297	1.55363	PON2	0.651515	0.520913	1.25072
ETHE1	0.810811	0.573616	1.41351	ETHE1	0.825758	0.73384	1.12526
LSR	0.945946	0.47232	2.00276	LSR	0.924242	0.844106	1.09494
COPE	0.891892	0.797409	1.11849	COPE	0.856061	0.809886	1.05701
RPL18A	1	0.994111	1.00592	RPL18A	0.992424	0.973384	1.01956
WDR83OS	0.837838	0.877503	0.954798	WDR83OS	0.893939	0.798479	1.11955
PPP2R1A	0.918919	0.772674	1.18927	PPP2R1A	0.909091	0.764259	1.18951
TMEM205	0.810811	0.687868	1.17873	TMEM205	0.825758	0.695817	1.18674
KDELR1	0.810811	0.65371	1.24032	KDELR1	0.886364	0.802281	1.1048
RABAC1	0.918919	0.624264	1.472	RABAC1	0.916667	0.802281	1.14258
NAPA	0.783784	0.712603	1.09989	NAPA	0.734848	0.581749	1.26317
CDC37	0.783784	0.691402	1.13362	CDC37	0.840909	0.726236	1.1579
ETFB	0.810811	0.780919	1.03828	ETFB	0.840909	0.707224	1.18903
NOP53	0.864865	0.747939	1.15633	NOP53	0.901515	0.840304	1.07284
RPS19	1	0.997644	1.00236	RPS19	1	0.977186	1.02335
MYH14	0.783784	0.259128	3.02469	MYH14	0.856061	0.688213	1.24389
HNRNPUL1	0.837838	0.716137	1.16994	HNRNPUL1	0.863636	0.73384	1.17687
POLR2I	0.756757	0.780919	0.96906	POLR2I	0.734848	0.589354	1.24687
TBCB	0.702703	0.62073	1.13206	TBCB	0.530303	0.460076	1.15264
RPS16	1	0.994111	1.00592	RPS16	1	0.980989	1.01938
PDCD5	0.918919	0.839812	1.0942	PDCD5	0.757576	0.612167	1.23753
FAM32A	0.783784	0.57126	1.37203	FAM32A	0.643939	0.536122	1.20111
C19orf53	0.837838	0.75265	1.11318	C19orf53	0.742424	0.623574	1.19059
TLE5	0.810811	0.691402	1.17271	TLE5	0.909091	0.760456	1.19545
PTOV1	0.72973	0.451119	1.6176	PTOV1	0.681818	0.623574	1.0934
OAZ1	0.972973	0.955241	1.01856	OAZ1	0.969697	0.878327	1.10403
PLEKHJ1	0.756757	0.542992	1.39368	PLEKHJ1	0.727273	0.657795	1.10562
FCGRT	0.810811	0.37338	2.17154	FCGRT	0.94697	0.806084	1.17478
NUCB1	0.945946	0.690224	1.37049	NUCB1	0.75	0.673004	1.11441
ASAH1	0.702703	0.634865	1.10685	ASAH1	0.719697	0.627376	1.14715
PPP2CB	0.702703	0.363958	1.93073	PPP2CB	0.515152	0.406844	1.26621
INTS10	0.756757	0.53828	1.40588	INTS10	0.5	0.467681	1.06911
ESRP1	0.783784	0.645465	1.21429	ESRP1	0.833333	0.737643	1.12973
EIF3E	0.972973	0.886926	1.09702	EIF3E	0.954545	0.806084	1.18418
RAB2A	0.945946	0.778563	1.21499	RAB2A	0.893939	0.859316	1.04029
NIPAL2	0.72973	0.712603	1.02403	NIPAL2	0.712121	0.539924	1.31893
UBE2W	0.702703	0.312132	2.2513	UBE2W	0.333333	0.26616	1.25238
DECR1	0.810811	0.665489	1.21837	DECR1	0.689394	0.634981	1.08569
CA2	0.756757	0.273263	2.76934	CA2	0.55303	0.532319	1.03891
ZNF106	0.783784	0.664311	1.17984	ZNF106	0.780303	0.745247	1.04704
TMEM87A	0.864865	0.617197	1.40128	TMEM87A	0.689394	0.551331	1.25042
RAB11A	0.918919	0.869258	1.05713	RAB11A	0.916667	0.787072	1.16465
PYCARD	0.72973	0.57715	1.26437	PYCARD	0.712121	0.570342	1.24859
RBL2	0.702703	0.47821	1.46944	RBL2	0.583333	0.509506	1.1449
ELOB	0.972973	0.965842	1.00738	ELOB	0.939394	0.893536	1.05132
GSPT1	0.891892	0.693757	1.2856	GSPT1	0.734848	0.692015	1.0619
UBE2I	0.810811	0.714959	1.13407	UBE2I	0.734848	0.65019	1.13021
PSMD7	0.864865	0.731449	1.1824	PSMD7	0.75	0.612167	1.22516
CYB5B	0.864865	0.601885	1.43693	CYB5B	0.727273	0.627376	1.15923
LONP2	0.72973	0.641932	1.13677	LONP2	0.787879	0.688213	1.14482
NUTF2	0.783784	0.654888	1.19682	NUTF2	0.651515	0.463878	1.4045
PARP4	0.702703	0.47821	1.46944	PARP4	0.651515	0.532319	1.22392
DNAJC3	0.837838	0.512367	1.63523	DNAJC3	0.772727	0.608365	1.27017
STK24	0.702703	0.552415	1.27206	STK24	0.719697	0.711027	1.01219
KLF5	0.918919	0.91755	1.00149	KLF5	0.931818	0.889734	1.0473
RBM3	0.972973	0.904594	1.07559	RBM3	0.878788	0.813688	1.08001
TIMP1	0.864865	0.336867	2.56738	TIMP1	0.871212	0.821293	1.06078
EEA1	0.72973	0.632509	1.15371	EEA1	0.545455	0.501901	1.08678
PGK1	0.945946	0.91755	1.03095	PGK1	0.840909	0.752852	1.11697
RBBP7	0.756757	0.69258	1.09266	RBBP7	0.787879	0.581749	1.35433
XIAP	0.72973	0.429918	1.69737	XIAP	0.727273	0.596958	1.2183
RIOK3	0.783784	0.694935	1.12785	RIOK3	0.727273	0.634981	1.14535
MYL12A	0.972973	0.918728	1.05904	MYL12A	0.954545	0.86692	1.10108
VAPA	0.837838	0.866902	0.966473	VAPA	0.80303	0.760456	1.05598
DNTTIP1	0.702703	0.293286	2.39596	DNTTIP1	0.454545	0.334601	1.35847
AHCY	0.837838	0.705536	1.18752	AHCY	0.818182	0.711027	1.1507
CST3	0.972973	0.846879	1.14889	CST3	0.984848	0.946768	1.04022
IDH3B	0.756757	0.772674	0.9794	IDH3B	0.712121	0.509506	1.39767
NOP56	0.756757	0.725559	1.043	NOP56	0.598485	0.494297	1.21078
FERMT1	0.72973	0.391048	1.86609	FERMT1	0.681818	0.562738	1.21161
HM13	0.891892	0.666667	1.33784	HM13	0.80303	0.711027	1.1294
PSMA7	0.972973	0.930506	1.04564	PSMA7	0.901515	0.825095	1.09262
PRELID3B	0.837838	0.75265	1.11318	PRELID3B	0.674242	0.581749	1.15899
ZMYND8	0.702703	0.387515	1.81336	ZMYND8	0.757576	0.673004	1.12566
PYGB	0.864865	0.482921	1.7909	PYGB	0.871212	0.73384	1.1872
PNN	1	0.648999	1.54083	PNN	0.840909	0.680608	1.23553
PSMA6	0.783784	0.812721	0.964395	PSMA6	0.689394	0.536122	1.28589
ARHGAP5	0.702703	0.607774	1.15619	ARHGAP5	0.712121	0.543726	1.30971
PABPN1	0.783784	0.580683	1.34976	PABPN1	0.727273	0.631179	1.15225
APEX1	0.891892	0.742049	1.20193	APEX1	0.757576	0.642586	1.17895
TRIP11	0.756757	0.532391	1.42143	TRIP11	0.780303	0.657795	1.18624
ACIN1	0.891892	0.614841	1.45061	ACIN1	0.757576	0.703422	1.07699
YY1	0.810811	0.616019	1.31621	YY1	0.795455	0.695817	1.14319
PSMB5	0.72973	0.765607	0.953139	PSMB5	0.75	0.638783	1.17411
PSMC1	0.702703	0.709069	0.991021	PSMC1	0.613636	0.501901	1.22262
DICER1	0.72973	0.581861	1.25413	DICER1	0.666667	0.558935	1.19274
EIF5	0.891892	0.853946	1.04444	EIF5	0.886364	0.794677	1.11538
SRSF5	1	0.815077	1.22688	SRSF5	0.893939	0.779468	1.14686
HIF1A	0.72973	0.581861	1.25413	HIF1A	0.689394	0.513308	1.34304
ERH	0.72973	0.70318	1.03776	ERH	0.681818	0.532319	1.28084
SPTLC2	0.702703	0.459364	1.52973	SPTLC2	0.719697	0.585551	1.22909
PSMA3	0.945946	0.8351	1.13273	PSMA3	0.840909	0.692015	1.21516
EP300	0.783784	0.435807	1.79847	EP300	0.704545	0.61597	1.1438
RBX1	0.837838	0.864547	0.969107	RBX1	0.772727	0.69962	1.1045
ST13	0.945946	0.800942	1.18104	ST13	0.833333	0.809886	1.02895
TNRC6B	0.810811	0.742049	1.09266	TNRC6B	0.878788	0.787072	1.11653
EIF3D	0.756757	0.817432	0.925773	EIF3D	0.833333	0.69962	1.19112
TXN2	0.702703	0.73616	0.954551	TXN2	0.727273	0.638783	1.13853
MYH9	1	0.873969	1.1442	MYH9	0.94697	0.840304	1.12694
RPL3	1	0.998822	1.00118	RPL3	1	0.980989	1.01938
TSPO	0.864865	0.976443	0.88573	TSPO	0.94697	0.901141	1.05086
CYB5R3	0.756757	0.70318	1.07619	CYB5R3	0.628788	0.608365	1.03357
PPP6R2	0.72973	0.441696	1.65211	PPP6R2	0.712121	0.604563	1.17791
XBP1	0.891892	0.565371	1.57753	XBP1	0.954545	0.893536	1.06828
TOMM22	0.702703	0.816254	0.860887	TOMM22	0.719697	0.543726	1.32364
DDX17	1	0.876325	1.14113	DDX17	0.969697	0.920152	1.05384
POLR2F	0.756757	0.681979	1.10965	POLR2F	0.507576	0.391635	1.29604
SNU13	0.837838	0.865724	0.967788	SNU13	0.780303	0.695817	1.12142
EIF3L	0.891892	0.904594	0.985959	EIF3L	0.924242	0.844106	1.09494
SLC25A1	0.702703	0.597173	1.17672	SLC25A1	0.80303	0.631179	1.27227
SNRPD3	0.972973	0.817432	1.19028	SNRPD3	0.871212	0.756654	1.1514
SF3A1	0.810811	0.578327	1.40199	SF3A1	0.681818	0.585551	1.1644
RANBP1	0.810811	0.739694	1.09614	RANBP1	0.734848	0.585551	1.25497
MKNK2	0.864865	0.733804	1.1786	MKNK2	0.765152	0.688213	1.11179
POLR2E	0.702703	0.759717	0.924953	POLR2E	0.75	0.60076	1.24842
TIMM13	0.864865	0.845701	1.02266	TIMM13	0.848485	0.707224	1.19974
TECR	0.837838	0.916372	0.914299	TECR	0.848485	0.714829	1.18698
NDUFB7	0.972973	0.932862	1.043	NDUFB7	0.893939	0.806084	1.10899
HNRNPM	0.972973	0.820966	1.18516	HNRNPM	0.893939	0.809886	1.10378
ATP5F1D	0.918919	0.915194	1.00407	ATP5F1D	0.924242	0.836502	1.10489
CIRBP	0.783784	0.780919	1.00367	CIRBP	0.871212	0.779468	1.1177
PSMD8	0.837838	0.833922	1.0047	PSMD8	0.825758	0.65019	1.27002
ABLIM1	1	0.877503	1.1396	ABLIM1	0.977273	0.86692	1.12729
SH3GLB1	0.783784	0.664311	1.17984	SH3GLB1	0.818182	0.619772	1.32013
HNRNPH3	0.72973	0.613663	1.18914	HNRNPH3	0.659091	0.555133	1.18727
DSP	1	0.987044	1.01313	DSP	0.977273	0.920152	1.06208
HSP90AB1	1	0.963486	1.0379	HSP90AB1	0.962121	0.95057	1.01215
TMEM14A	0.702703	0.727915	0.965363	TMEM14A	0.515152	0.441065	1.16797
SRPK1	0.891892	0.547703	1.62842	SRPK1	0.727273	0.608365	1.19545
WAC	0.864865	0.520612	1.66124	WAC	0.742424	0.665399	1.11576
NANS	0.837838	0.47821	1.75203	NANS	0.818182	0.722433	1.13254
ARCN1	0.864865	0.590106	1.46561	ARCN1	0.787879	0.684411	1.15118
CBX5	0.756757	0.713781	1.06021	CBX5	0.666667	0.596958	1.11677
COMT	0.783784	0.905771	0.865322	COMT	0.765152	0.69962	1.09367
MYL6	1	0.994111	1.00592	MYL6	0.962121	0.977186	0.984583
EZR	1	0.929329	1.07605	EZR	0.931818	0.874525	1.06551
SNAP23	0.72973	0.47232	1.54499	SNAP23	0.69697	0.509506	1.36793
TOX4	0.702703	0.618375	1.13637	TOX4	0.787879	0.60076	1.31147
HNRNPC	1	0.943463	1.05993	HNRNPC	0.962121	0.908745	1.05874
HECTD1	0.756757	0.625442	1.20996	HECTD1	0.742424	0.634981	1.16921
SCFD1	0.702703	0.464075	1.5142	SCFD1	0.568182	0.475285	1.19545
FH	0.810811	0.644287	1.25846	FH	0.628788	0.448669	1.40145
ITGA6	0.837838	0.654888	1.27936	ITGA6	0.901515	0.806084	1.11839
CMTM6	0.837838	0.517079	1.62033	CMTM6	0.621212	0.509506	1.21924
TXNL1	0.783784	0.673734	1.16334	TXNL1	0.568182	0.551331	1.03056
LAMB1	0.783784	0.299176	2.61981	LAMB1	0.537879	0.524715	1.02509
OSBPL8	0.72973	0.542992	1.34391	OSBPL8	0.424242	0.418251	1.01433
GLG1	0.945946	0.61013	1.5504	GLG1	0.871212	0.787072	1.1069
GOLGA3	0.756757	0.347468	2.17792	GOLGA3	0.575758	0.513308	1.12166
DNAJB11	0.837838	0.767962	1.09099	DNAJB11	0.727273	0.612167	1.18803
NUDC	0.891892	0.746761	1.19435	NUDC	0.575758	0.627376	0.917723
NDUFB2	0.891892	0.916372	0.973286	NDUFB2	0.909091	0.81749	1.11205
CCNK	0.756757	0.383981	1.97082	CCNK	0.681818	0.520913	1.30889
PAPOLA	0.972973	0.767962	1.26695	PAPOLA	0.848485	0.771863	1.09927
BLVRB	0.72973	0.784452	0.930241	BLVRB	0.742424	0.577947	1.28459
MLF2	0.891892	0.78563	1.13526	MLF2	0.863636	0.73384	1.17687
GANAB	0.972973	0.658422	1.47774	GANAB	0.833333	0.745247	1.1182
FXYD3	1	0.985866	1.01434	FXYD3	0.984848	0.946768	1.04022
FUS	0.72973	0.694935	1.05007	FUS	0.765152	0.665399	1.14991
ERP29	0.864865	0.70318	1.22993	ERP29	0.833333	0.711027	1.17201
PEBP1	0.945946	0.909305	1.0403	PEBP1	0.969697	0.882129	1.09927
RPLP0	1	0.996466	1.00355	RPLP0	0.984848	0.992395	0.992395
GCN1	0.702703	0.489988	1.43412	GCN1	0.530303	0.509506	1.04082
TMEM230	0.72973	0.524146	1.39223	TMEM230	0.704545	0.585551	1.20322
ANAPC5	0.702703	0.714959	0.982858	ANAPC5	0.787879	0.692015	1.13853
RPL6	1	0.989399	1.01071	RPL6	0.984848	0.969582	1.01575
SNX5	0.891892	0.724382	1.23125	SNX5	0.795455	0.73384	1.08396
DYNLL1	1	0.962309	1.03917	DYNLL1	0.954545	0.851711	1.12074
XRN2	0.72973	0.542992	1.34391	XRN2	0.575758	0.585551	0.983274
FKBP1A	0.783784	0.908127	0.863077	FKBP1A	0.757576	0.604563	1.2531
CRLS1	0.783784	0.37927	2.06656	CRLS1	0.765152	0.646388	1.18373
ANKRD10	0.864865	0.541814	1.59624	ANKRD10	0.787879	0.692015	1.13853
GNA11	0.72973	0.348645	2.09304	GNA11	0.719697	0.61597	1.1684
DDX18	0.810811	0.734982	1.10317	DDX18	0.825758	0.657795	1.25534
GNAS	0.972973	0.906949	1.0728	GNAS	0.969697	0.91635	1.05822
SF3B2	0.891892	0.6596	1.35217	SF3B2	0.80303	0.703422	1.14161
RTRAF	0.918919	0.762073	1.20581	RTRAF	0.780303	0.69962	1.11532
ADD1	0.891892	0.512367	1.74073	ADD1	0.689394	0.589354	1.16975
PSMC5	0.783784	0.756184	1.0365	PSMC5	0.651515	0.60076	1.08448
FTL	1	0.994111	1.00592	FTL	0.984848	0.988593	0.996212
HUWE1	0.891892	0.760895	1.17216	HUWE1	0.871212	0.828897	1.05105
TMED2	0.972973	0.923439	1.05364	TMED2	0.916667	0.86692	1.05738
EIF2AK1	0.837838	0.617197	1.35749	EIF2AK1	0.825758	0.714829	1.15518
NFX1	0.72973	0.372203	1.96057	NFX1	0.5	0.441065	1.13362
B4GALT1	0.837838	0.663133	1.26345	B4GALT1	0.659091	0.562738	1.17122
DNAJA1	0.837838	0.601885	1.39202	DNAJA1	0.628788	0.558935	1.12497
MGST2	0.972973	0.891637	1.09122	MGST2	0.871212	0.752852	1.15722
CTTN	0.945946	0.873969	1.08236	CTTN	0.931818	0.81749	1.13985
CPNE3	0.756757	0.810365	0.933847	CPNE3	0.727273	0.596958	1.2183
MECOM	0.891892	0.39576	2.25362	MECOM	0.742424	0.711027	1.04416
ATRX	0.945946	0.617197	1.53265	ATRX	0.840909	0.764259	1.10029
CD82	0.810811	0.824499	0.983398	CD82	0.75	0.653992	1.1468
CD59	0.837838	0.704358	1.18951	CD59	0.681818	0.642586	1.06105
HADHA	0.918919	0.813899	1.12903	HADHA	0.863636	0.802281	1.07648
RAB10	0.864865	0.837456	1.03273	RAB10	0.818182	0.703422	1.16314
TXLNA	0.756757	0.6596	1.1473	TXLNA	0.681818	0.555133	1.22821
EIF3I	0.891892	0.831567	1.07254	EIF3I	0.833333	0.703422	1.18468
APLP2	1	0.691402	1.44634	APLP2	0.901515	0.813688	1.10794
GSTP1	0.972973	0.995289	0.977579	GSTP1	0.962121	0.958175	1.00412
REST	0.756757	0.446408	1.69522	REST	0.537879	0.486692	1.10517
CHMP2B	0.756757	0.531213	1.42458	CHMP2B	0.689394	0.585551	1.17734
FAT1	0.810811	0.375736	2.15793	FAT1	0.848485	0.695817	1.21941
RPS5	1	0.997644	1.00236	RPS5	0.977273	0.942966	1.03638
TUT7	0.837838	0.308598	2.71498	TUT7	0.651515	0.513308	1.26925
XPO1	0.72973	0.704358	1.03602	XPO1	0.719697	0.61597	1.1684
MRPL22	0.72973	0.663133	1.10043	MRPL22	0.583333	0.422053	1.38213
BZW1	0.864865	0.673734	1.28369	BZW1	0.719697	0.623574	1.15415
ATP8B1	0.972973	0.376914	2.58142	ATP8B1	0.939394	0.825095	1.13853
PCNP	0.72973	0.638398	1.14306	PCNP	0.651515	0.501901	1.29809
HSP90AA1	1	0.978799	1.02166	HSP90AA1	0.992424	0.965779	1.02759
SRCAP	0.918919	0.564193	1.62873	SRCAP	0.825758	0.722433	1.14302
DNM2	0.783784	0.448763	1.74654	DNM2	0.871212	0.714829	1.21877
DDX1	0.918919	0.716137	1.28316	DDX1	0.825758	0.65019	1.27002
CARMIL1	0.864865	0.424028	2.03964	CARMIL1	0.825758	0.642586	1.28505
SAR1A	0.72973	0.73616	0.991265	SAR1A	0.643939	0.570342	1.12904
XRCC5	1	0.881037	1.13503	XRCC5	0.909091	0.825095	1.1018
SDF4	0.837838	0.566549	1.47884	SDF4	0.818182	0.703422	1.16314
PCM1	0.837838	0.660777	1.26796	PCM1	0.863636	0.760456	1.13568
VDAC3	0.864865	0.757362	1.14194	VDAC3	0.681818	0.555133	1.22821
NRDC	0.864865	0.624264	1.38542	NRDC	0.757576	0.589354	1.28543
GNB1	0.918919	0.584217	1.57291	GNB1	0.856061	0.802281	1.06703
PPP2R5C	0.891892	0.702002	1.2705	PPP2R5C	0.80303	0.680608	1.17987
UBE2K	0.702703	0.56066	1.25335	UBE2K	0.651515	0.505703	1.28833
CAPZB	0.891892	0.779741	1.14383	CAPZB	0.909091	0.764259	1.18951
DYNC1I2	0.864865	0.730271	1.18431	DYNC1I2	0.848485	0.752852	1.12703
DNAJC10	0.891892	0.457008	1.95159	DNAJC10	0.840909	0.760456	1.1058
PPP1R12B	0.756757	0.189635	3.9906	PPP1R12B	0.507576	0.406844	1.24759
TM9SF3	0.972973	0.644287	1.51015	TM9SF3	0.969697	0.927757	1.04521
TOP2B	0.72973	0.585395	1.24656	TOP2B	0.75	0.56654	1.32383
TPD52	0.972973	0.678445	1.43412	TPD52	0.969697	0.904943	1.07156
RAB7A	0.945946	0.789164	1.19867	RAB7A	0.825758	0.726236	1.13704
DLG1	0.702703	0.548881	1.28025	DLG1	0.606061	0.505703	1.19845
PLD1	0.702703	0.706714	0.994324	PLD1	0.734848	0.524715	1.40047
ACTB	1	0.996466	1.00355	ACTB	1	1	1
FRYL	0.756757	0.47232	1.60221	FRYL	0.825758	0.676806	1.22008
SLC25A3	1	0.957597	1.04428	SLC25A3	0.939394	0.874525	1.07418
MARK3	0.783784	0.38987	2.01037	MARK3	0.560606	0.577947	0.969996
ZNF638	0.783784	0.535925	1.46249	ZNF638	0.75	0.631179	1.18825
SRI	0.837838	0.658422	1.27249	SRI	0.818182	0.722433	1.13254
MYDGF	0.783784	0.539458	1.45291	MYDGF	0.75	0.695817	1.07787
ENO1	1	0.987044	1.01313	ENO1	0.939394	0.893536	1.05132
LMAN1	0.864865	0.624264	1.38542	LMAN1	0.765152	0.695817	1.09964
MGLL	0.918919	0.585395	1.56974	MGLL	0.893939	0.779468	1.14686
CLNS1A	0.72973	0.69258	1.05364	CLNS1A	0.628788	0.528517	1.18972
MRPS34	0.702703	0.744405	0.943979	MRPS34	0.757576	0.604563	1.2531
SMARCE1	0.783784	0.680801	1.15127	SMARCE1	0.810606	0.642586	1.26148
SDHA	0.756757	0.627797	1.20542	SDHA	0.80303	0.638783	1.25712
LLGL2	0.837838	0.387515	2.16208	LLGL2	0.863636	0.806084	1.0714
ACADVL	0.972973	0.885748	1.09848	ACADVL	0.94697	0.851711	1.11184
HSD17B10	0.783784	0.738516	1.0613	HSD17B10	0.681818	0.570342	1.19545
AFF4	0.810811	0.409894	1.9781	AFF4	0.674242	0.585551	1.15147
TFRC	0.918919	0.679623	1.3521	TFRC	0.666667	0.570342	1.16889
ALDH3A2	0.810811	0.895171	0.905761	ALDH3A2	0.787879	0.638783	1.23341
RDH11	0.783784	0.48881	1.60345	RDH11	0.659091	0.581749	1.13295
TCF3	0.756757	0.283863	2.66592	TCF3	0.643939	0.490494	1.31284
ATP6AP1	0.72973	0.56066	1.30156	ATP6AP1	0.659091	0.539924	1.22071
BUD23	0.837838	0.563015	1.48813	BUD23	0.727273	0.551331	1.31912
WDR1	0.837838	0.689046	1.21594	WDR1	0.810606	0.692015	1.17137
RPL31	1	0.996466	1.00355	RPL31	0.992424	0.973384	1.01956
ATP2B1	0.756757	0.268551	2.81792	ATP2B1	0.674242	0.543726	1.24004
CDC42	0.918919	0.897527	1.02383	CDC42	0.916667	0.809886	1.13185
PABPC1	1	0.988221	1.01192	PABPC1	1	0.965779	1.03543
GBA2	0.702703	0.226148	3.10726	GBA2	0.492424	0.479087	1.02784
ST6GALNAC1	0.918919	0.167256	5.4941	ST6GALNAC1	0.856061	0.775665	1.10365
SLC44A1	0.918919	0.709069	1.29595	SLC44A1	0.886364	0.798479	1.11006
NUCB2	0.756757	0.563015	1.34411	NUCB2	0.598485	0.558935	1.07076
ATP1B3	0.72973	0.908127	0.803555	ATP1B3	0.568182	0.494297	1.14948
DNAJA2	0.783784	0.62073	1.26268	DNAJA2	0.674242	0.520913	1.29435
VPS35	0.756757	0.790342	0.957506	VPS35	0.818182	0.69962	1.16947
NUCKS1	0.891892	0.830389	1.07407	NUCKS1	0.825758	0.676806	1.22008
ERLEC1	0.72973	0.3298	2.21264	ERLEC1	0.704545	0.619772	1.13678
PSME4	0.702703	0.462898	1.51805	PSME4	0.530303	0.48289	1.09819
IP6K2	0.918919	0.673734	1.36392	IP6K2	0.848485	0.718631	1.1807
LAPTM4A	0.918919	0.846879	1.08507	LAPTM4A	0.886364	0.768061	1.15403
ROCK1	0.837838	0.42874	1.95419	ROCK1	0.674242	0.612167	1.1014
IDH3G	0.702703	0.57126	1.23009	IDH3G	0.583333	0.479087	1.21759
IARS2	0.783784	0.600707	1.30477	IARS2	0.621212	0.528517	1.17539
RHOA	0.945946	0.944641	1.00138	RHOA	0.954545	0.878327	1.08678
DHX29	0.72973	0.508834	1.43412	DHX29	0.515152	0.494297	1.04219
PKM	0.945946	0.975265	0.969937	PKM	0.901515	0.844106	1.06801
SP100	0.72973	0.586572	1.24406	SP100	0.681818	0.51711	1.31852
ARFGEF1	0.891892	0.429918	2.07456	ARFGEF1	0.674242	0.56654	1.19011
ELOVL1	0.72973	0.714959	1.02066	ELOVL1	0.765152	0.589354	1.29829
YBX1	1	0.915194	1.09266	YBX1	0.969697	0.893536	1.08524
GSTO2	0.72973	0.550059	1.32664	GSTO2	0.568182	0.471483	1.2051
SLK	0.756757	0.553592	1.36699	SLK	0.651515	0.475285	1.37079
ZC3H15	0.837838	0.650177	1.28863	ZC3H15	0.765152	0.65019	1.17681
SPEN	0.810811	0.512367	1.58248	SPEN	0.681818	0.551331	1.23668
NDUFB4	0.945946	0.95053	0.995177	NDUFB4	0.924242	0.821293	1.12535
KARS1	0.756757	0.744405	1.01659	KARS1	0.727273	0.646388	1.12513
ERBB3	0.891892	0.526502	1.694	ERBB3	0.94697	0.851711	1.11184
PKN2	0.72973	0.465253	1.56846	PKN2	0.659091	0.547529	1.20376
AP3D1	0.864865	0.468787	1.8449	AP3D1	0.757576	0.657795	1.15169
SLC12A2	0.918919	0.415783	2.21009	SLC12A2	0.893939	0.847909	1.05429
CTSA	0.810811	0.558304	1.45228	CTSA	0.818182	0.665399	1.22961
HIPK2	0.891892	0.573616	1.55486	HIPK2	0.787879	0.764259	1.03091
RPL18	1	0.995289	1.00473	RPL18	0.992424	0.977186	1.01559
EIF4B	1	0.863369	1.15825	EIF4B	0.939394	0.855513	1.09805
VMP1	0.945946	0.621908	1.52104	VMP1	0.886364	0.809886	1.09443
CS	0.783784	0.853946	0.917838	CS	0.901515	0.771863	1.16797
MRPS35	0.891892	0.63722	1.39966	MRPS35	0.757576	0.631179	1.20026
NCKAP1	0.783784	0.666667	1.17568	NCKAP1	0.780303	0.608365	1.28262
CCAR1	0.918919	0.574794	1.59869	CCAR1	0.772727	0.669202	1.1547
WNK1	0.72973	0.803298	0.908417	WNK1	0.712121	0.657795	1.08259
ALDH18A1	0.702703	0.425206	1.65262	ALDH18A1	0.719697	0.577947	1.24527
ZC3H11A	0.810811	0.57715	1.40485	ZC3H11A	0.780303	0.65019	1.20012
SEC61A1	0.891892	0.684335	1.3033	SEC61A1	0.856061	0.768061	1.11457
GDI2	0.918919	0.882214	1.04161	GDI2	0.886364	0.806084	1.09959
PUM2	0.702703	0.568905	1.23519	PUM2	0.583333	0.51711	1.12806
KMT2C	0.756757	0.651355	1.16182	KMT2C	0.818182	0.78327	1.04457
NOP58	0.810811	0.756184	1.07224	NOP58	0.772727	0.631179	1.22426
SYNE2	0.918919	0.812721	1.13067	SYNE2	0.878788	0.798479	1.10058
ARID4B	0.72973	0.398115	1.83296	ARID4B	0.606061	0.604563	1.00248
PHPT1	0.783784	0.816254	0.96022	PHPT1	0.818182	0.711027	1.1507
THRAP3	0.837838	0.842167	0.994859	THRAP3	0.80303	0.741445	1.08306
AKR7A2	0.72973	0.583039	1.2516	AKR7A2	0.742424	0.577947	1.28459
PRSS8	0.72973	0.584217	1.24907	PRSS8	0.848485	0.665399	1.27515
PLEKHA5	0.702703	0.345112	2.03616	PLEKHA5	0.613636	0.51711	1.18666
HEBP2	0.891892	0.634865	1.40485	HEBP2	0.878788	0.726236	1.21006
CYBA	0.864865	0.611307	1.41478	CYBA	0.886364	0.8327	1.06445
HERPUD1	0.702703	0.404005	1.73934	HERPUD1	0.674242	0.577947	1.16662
LIMA1	0.945946	0.513545	1.84199	LIMA1	0.94697	0.863118	1.09715
HEXB	0.891892	0.480565	1.85592	HEXB	0.719697	0.581749	1.23713
ARID1B	0.702703	0.599529	1.17209	ARID1B	0.636364	0.585551	1.08678
RCN1	0.756757	0.449941	1.6819	RCN1	0.69697	0.60076	1.16015
FAM120A	0.972973	0.599529	1.6229	FAM120A	0.878788	0.794677	1.10584
RSF1	0.702703	0.453475	1.5496	RSF1	0.69697	0.593156	1.17502
MAP4	0.810811	0.693757	1.16872	MAP4	0.863636	0.737643	1.17081
TPR	0.864865	0.65371	1.32301	TPR	0.825758	0.69962	1.18029
POLR2B	0.72973	0.563015	1.29611	POLR2B	0.621212	0.501901	1.23772
DSG2	0.864865	0.294464	2.93708	DSG2	0.856061	0.764259	1.12012
HSPA5	0.945946	0.795053	1.18979	HSPA5	0.916667	0.790875	1.15905
CTNNA1	0.945946	0.859835	1.10015	CTNNA1	0.924242	0.836502	1.10489
AP2S1	0.756757	0.840989	0.899841	AP2S1	0.69697	0.60076	1.16015
CAPG	0.756757	0.803298	0.942062	CAPG	0.719697	0.577947	1.24527
RETSAT	0.756757	0.453475	1.6688	RETSAT	0.621212	0.501901	1.23772
PSMA4	0.837838	0.861013	0.973084	PSMA4	0.825758	0.680608	1.21326
CDH1	1	0.762073	1.31221	CDH1	0.954545	0.836502	1.14112
MAT2B	0.756757	0.658422	1.14935	MAT2B	0.681818	0.547529	1.24527
TMSB10	1	0.992933	1.00712	TMSB10	1	0.977186	1.02335
MAP2K3	0.702703	0.432273	1.6256	MAP2K3	0.568182	0.452471	1.25573
SARS1	0.702703	0.680801	1.03217	SARS1	0.727273	0.520913	1.39615
GRN	0.810811	0.93404	0.868069	GRN	0.984848	0.821293	1.19914
RABEP1	0.702703	0.386337	1.81889	RABEP1	0.55303	0.452471	1.22224
BCLAF1	1	0.780919	1.28054	BCLAF1	0.909091	0.802281	1.13313
SNX1	0.702703	0.630153	1.11513	SNX1	0.575758	0.551331	1.04431
CD44	0.945946	0.946996	0.998891	CD44	0.840909	0.764259	1.10029
RNASET2	0.783784	0.531213	1.47546	RNASET2	0.856061	0.680608	1.25779
KPNA6	0.864865	0.63722	1.35725	KPNA6	0.742424	0.60076	1.23581
SEC63	0.837838	0.482921	1.73494	SEC63	0.689394	0.673004	1.02435
UBR2	0.756757	0.451119	1.67751	UBR2	0.628788	0.555133	1.13268
STRAP	0.783784	0.720848	1.08731	STRAP	0.560606	0.547529	1.02388
ERP44	0.783784	0.674912	1.16131	ERP44	0.727273	0.562738	1.29238
SERPINB1	0.972973	0.789164	1.23292	SERPINB1	0.962121	0.897338	1.07219
CD74	0.972973	0.5053	1.92553	CD74	0.886364	0.840304	1.05481
MATR3	0.918919	0.853946	1.07609	MATR3	0.856061	0.73384	1.16655
SLC30A9	0.756757	0.497055	1.52248	SLC30A9	0.681818	0.56654	1.20348
MDH1	0.756757	0.846879	0.893583	MDH1	0.765152	0.703422	1.08776
CAPN1	0.810811	0.828033	0.979201	CAPN1	0.772727	0.619772	1.24679
CLK1	0.72973	0.616019	1.18459	CLK1	0.651515	0.543726	1.19824
MVP	0.945946	0.547703	1.72711	MVP	0.924242	0.836502	1.10489
SLC25A39	0.756757	0.722026	1.0481	SLC25A39	0.75	0.65019	1.15351
PIK3C2A	0.702703	0.301531	2.33045	PIK3C2A	0.560606	0.422053	1.32828
PTBP1	0.810811	0.795053	1.01982	PTBP1	0.818182	0.760456	1.07591
CD9	0.837838	0.970554	0.863258	CD9	0.886364	0.756654	1.17143
UQCRC1	0.945946	0.931684	1.01531	UQCRC1	0.962121	0.885932	1.086
ZNF207	0.891892	0.855124	1.043	ZNF207	0.886364	0.78327	1.13162
CSDE1	0.918919	0.858657	1.07018	CSDE1	0.931818	0.809886	1.15055
RPS20	1	0.989399	1.01071	RPS20	0.977273	0.939163	1.04058
SEC62	0.945946	0.690224	1.37049	SEC62	0.909091	0.806084	1.12779
MGST1	0.837838	0.727915	1.15101	MGST1	0.69697	0.657795	1.05956
CYB561	0.702703	0.462898	1.51805	CYB561	0.704545	0.669202	1.05282
SYPL1	0.837838	0.906949	0.923798	SYPL1	0.742424	0.638783	1.16225
PSMB1	0.918919	0.916372	1.00278	PSMB1	0.893939	0.756654	1.18144
CCDC124	0.72973	0.558304	1.30705	CCDC124	0.621212	0.532319	1.16699
BAIAP2L1	0.783784	0.319199	2.45547	BAIAP2L1	0.681818	0.589354	1.15689
AP2B1	0.810811	0.290931	2.78696	AP2B1	0.818182	0.669202	1.22262
TMEM98	0.702703	0.275618	2.54955	TMEM98	0.734848	0.513308	1.43159
LAMP2	0.702703	0.816254	0.860887	LAMP2	0.628788	0.475285	1.32297
KMT2E	0.891892	0.663133	1.34497	KMT2E	0.848485	0.752852	1.12703
POLR2J	0.783784	0.681979	1.14928	POLR2J	0.69697	0.574144	1.21393
SLC25A5	1	0.977621	1.02289	SLC25A5	0.924242	0.889734	1.03879
NDUFAB1	0.837838	0.840989	0.996253	NDUFAB1	0.780303	0.646388	1.20717
RBM6	0.918919	0.632509	1.45282	RBM6	0.765152	0.692015	1.10569
AK2	0.864865	0.770318	1.12274	AK2	0.727273	0.612167	1.18803
ARF5	0.837838	0.789164	1.06168	ARF5	0.825758	0.646388	1.2775
RBM5	0.702703	0.592462	1.18607	RBM5	0.780303	0.608365	1.28262
FUCA2	0.864865	0.325088	2.6604	FUCA2	0.651515	0.539924	1.20668
DPM1	0.702703	0.598351	1.1744	DPM1	0.439394	0.342205	1.28401
