# Supplementary material for: HOXA13 in etiology and oncogenic potential of Barrett’s esophagus
Source: Nat Commun. 2021 Jun 7;12:3354. doi: 10.1038/s41467-021-23641-8 (PMC8184780; doi:10.1038/s41467-021-23641-8)
Supplement: Supplementary file 6 — Supplementary Dataset 3 [file 41467_2021_23641_MOESM6_ESM.zip]

Archive with 2 entries (2 files):
- 193347_3_data_set_5347017_qhxyhz.docx
- __MACOSX/._193347_3_data_set_5347017_qhxyhz.docx
