# Supplementary material for: HOXA13 in etiology and oncogenic potential of Barrett’s esophagus
Source: Nat Commun. 2021 Jun 7;12:3354. doi: 10.1038/s41467-021-23641-8 (PMC8184780; doi:10.1038/s41467-021-23641-8)
Supplement: Supplementary file 8 — Source Data [file 41467_2021_23641_MOESM8_ESM.xlsx]

## Sheet: Figure 1
	Figure 1c
	Relative HOXA13 mRNA expression
GIP	8.685	1.341	16.342	47.352	7.033
Squamous healthy	0.003	0.005	0.007	0.037	0.001	0.001	0.03	0.002	0.022	0.011	0.004	0.001
Squamous Barrett's	0.054	36.237	0.008	0.029	0.169	0.013	0.122	0.03	0.004	0.004	0.047	0.001	0.004
CLE	46.19	2.264	27.625	73.951	21.577	38.842	57.297	147.364	18.205	1.506	1.993	14.124	22.203	4.524
BE	27.504	85.126	30.258	79.122	6.98	30.035	19.653	10.401	17.013	30.834	48.946	13.377	0.911
EAC	2.383	0.347	2.258	2.064	21.466	25.384	42.698	23.527	34.607
Stomach healthy control	0.028	4.864	0.137	0.108	0.295	0.149	0.128	0.095	0.025	0.118	0.008	0.064	0.001	0.003	0.002	0.002
Stomach IM	7.022	190.754	9.747	16.405	132.756	10.194	134.357	167.509	3.071	7.408	35.411	55.43
Ileum healthy control	0.002	0.002	0.001	0.001	0.002	0.002
MD with heterotopia	2491.11	1011.45	1457.4	13979.6	193.552	768.316	2949.53	1231.03	1862.92	33156.7	43756.4	4140.85	694.714	2152.24
Colon	68.2742	85.1148	71.8216	59.2422	69.2349	86.6785	28.4574	50.8141	87.6113
	Esophagus						Stomach			Ileum
	Kruskal-Wallis test						Column G	Stomach		Column I	ileum
	P value	<0.0001					vs.	vs.		vs.	vs.
	Exact or approximate P value?	Approximate					Column H	Stomach IM		Column J	MD with heterotopia
	P value summary	****
	Do the medians vary signif. (P < 0.05)?	Yes					Mann Whitney test			Mann Whitney test
	Number of groups	6					P value	<0.0001		P value	<0.0001
	Kruskal-Wallis statistic	42.76					Exact or approximate P value?	Exact		Exact or approximate P value?	Exact
	Dunn's multiple comparisons test	Mean rank diff.	Significant?	Summary	Adjusted P Value		P value summary	****		P value summary	****
	SQ healthy vs. GIP	-30.33	Yes	*	0.015		Significantly different (P < 0.05)?	Yes		Significantly different (P < 0.05)?	Yes
	SQ healthy vs. SQ Barrett's	-8.394	No	ns	>0.9999		One- or two-tailed P value?	Two-tailed		One- or two-tailed P value?	Two-tailed
	SQ healthy vs. CLE	-37.05	Yes	****	<0.0001		Sum of ranks in column G,H	137 , 269		Sum of ranks in column I,J	21 , 189
	SQ healthy vs. BE	-38.05	Yes	****	<0.0001		Mann-Whitney U	1		Mann-Whitney U	0
	SQ healthy vs. EAC	-31.68	Yes	***	0.0009
	SQ Barrett's vs BE
	Wilcoxon matched-pairs signed rank test
	P value	0.0005
	Exact or approximate P value?	Exact
	P value summary	***
	Significantly different (P < 0.05)?	Yes
	One- or two-tailed P value?	Two-tailed
	Sum of positive, negative ranks	0.000 , -78.00
	Sum of signed ranks (W)	-78
	Number of pairs	12
	Number of ties (ignored)	0
	Figure 1d
	Colon vs small intestine
	stem cell cultured
HOXA paralogue	1	2	3	4	5	6	7	9	10	11	13
FC	1.07223	1.97124	1.58776	1.37596	1.85464	1.30339	3.27216	8.91838	1.8982	2.23224	1.87119
	Colon vs small intestine
	ALI differentiated
HOXA paralogue	1	2	3	4	5	6	7	9	10	11	13
FC	1.26566	1.50379	1.46838	1.23171	1.83331	1.62348	1.97494	7.40409	1.48521	2.30066	1.9404
	Figure 1e
	Barrett's vs squamous esophagus
	stem cell cultured
HOXA paralogue	1	2	3	4	5	6	7	9	10	11	13	1	2	3	4	5	6	7	8	9	13	4	5	6	8	9	10	11	12	13	1	3	4	8	9	10	11	12	13
FC	0.738633	1.00835	1.17006	0.961775	1.0998	1.33385	1.18117	1.48282	1.57986	2.34739	1.92454	1.14167	1.41383	1.75485	1.24611	1.64182	2.87049	1.89483	1.39327	1.70215	1.94604			1.17505	1.00052	1.56565	2.8319	1.63578	0.952034	0.474578	0.927337	0.967037	1.0838	1.02753	0.983933	1.2566	1.02943	1.15466	1.11199
	Barrett's vs squamous esophagus
	ALI differentiated
HOXA paralogue	1	2	3	4	5	6	7	9	10	11	13
FC	0.524095	1.0894	0.989362	1.08335	0.838562	0.82514	0.460815	0.205192	1.27084	2.85129	2.3223
Normalization was performed by setting mRNA expression to 1 for the small intestine (F) or squamous esophagus (G).
This figure includes no estimate of variance as the empirical Bayes-moderated t-statistic was used which does not generate a standard error.
	Figure 1g
	FC to adjuscent tissue
	Paneth cell methaplasia
FC	0.340644	0.610574	0.752721	0.56653	0.672253
	Prepyloric methaplasia
FC	0.307111	0.329633	0.045168	0.138027	0.264463
	Prepyloric methaplasia					Paneth cell methaplasia
	Unpaired t test					Unpaired t test
	P value	<0.0001				P value	0.0003
	P value summary	****				P value summary	***
	Significantly different (P < 0.05)?	Yes				Significantly different (P < 0.05)?	Yes
	One- or two-tailed P value?	Two-tailed				One- or two-tailed P value?	Two-tailed
	t, df	t=13.02, df=8				t, df	t=5.969, df=8

## Sheet: Figure 2
	Figure 2d
	Relative HOXA13 mRNA expression
Cecum bottom	0.00833863	0.00655859	0.000494359	0.00487345	0.00572261
Ileocecal valve	0.00313895	0.275909	0.0359338	0.00602318	0.000445538
5 cm distal to IC valve	0.293832	0.299764	0.0156561	0.153684	0.0373625
Transversum	0.968004	1.7954	0.257071	1.55699	0.422539
	Repeated measures ANOVA summary			Holm-Šídák's multiple comparisons test	Mean Diff.	Below threshold?	Summary
	Assume sphericity?	Yes		cecum bottom vs. ileocecal valve	-0.05909	No	ns
	F	10.76		cecum bottom vs. 5 cm distal to IC valve	-0.1549	No	ns
	P value	0.001		cecum bottom vs. transversum	-0.9948	Yes	**
	P value summary	**		ileocecal valve vs. 5 cm distal to IC valve	-0.09577	No	ns
	Statistically significant (P < 0.05)?	Yes		ileocecal valve vs. transversum	-0.9357	Yes	**
	R squared	0.729		5 cm distal to IC valve vs. transversum	-0.8399	Yes	**

## Sheet: Figure 3
	Figure 3a
	Relative HOXA13 expression
	HET1A
control	0.99	1.17	0.92	0.77	1.27	1.69	0.61	0.58
bile, 200 µM	1.58	1.36	1.77	1.79	1.55		2.58	2.08
	EPC2-hTERT
control	1.5198	0.9869	1.2837	0.1671	0.8541	1.4464	1.1213	0.6208
200	0.9352	0.8842	0.6142	2.1123	1.8212	1.6074	0.1744	3.1787
400	2.2604	1.7402	1.4598	1.1653	2.4908	2.8533	15.3713	7.5082
	HET1A			EPC2-hTER
	Paired t test			Dunn's multiple comparisons test	Mean rank diff.	Significant?	Summary	Adjusted P Value
	P value	0.0096		control vs. 200 µM	-3.25	No	ns	>0.9999
	P value summary	**		control vs. 400 µM	-10.25	Yes	*	0.0112
	Significantly different (P < 0.05)?	Yes		200 µM vs. 400 µM	-7	No	ns	0.1431
	One- or two-tailed P value?	Two-tailed
	t, df	t=3.744, df=6
	Number of pairs	7
	Figure 3b
	Relative HOXA13 expression
	HET1A
pH7	0.98	1.56	0.68	0.78
pH4	1.86	3.32	1.57	1.5
	EPC2-hTERT
pH7	1.21359	1.3613	0.668277	0.756838
pH4	6.26307	6.04097	0.919453	1.81325
	HET1A			EPC2-hTER
	Unpaired t test			Unpaired t test
	P value	0.0322		P value	0.0486
	P value summary	*		P value summary	*
	Significantly different (P < 0.05)?	Yes		Significantly different (P < 0.05)?	Yes
	One- or two-tailed P value?	One-tailed		One- or two-tailed P value?	One-tailed
	t, df	t=2.263, df=6		t, df	t=1.964, df=6
	Figure 3c
	% of HOXA13-positive cells
Healthy esophagus	19.1011	12.5	0	0
BE	38.4615	18.9189	24.6575	38.5965
NAG	0	0	0
CAG	0	0.0632831	0
IM	1.53257	1.19427	1.06853	0.860265
GC	2.02643
Healthy colon				0	17.3913	29.4118		8.69565		36.5385	21.2121
CRC	32.2581	37.2093	33.3333	13.3333	0	28.125	15.7895	35.7143	36.1111	14.2857	0
	Esophagus			Stomach								Colon
	Paired t test			One-way analysis of variance			P value	< 0.0001				Paired t test
	P value	0.0443		Dunnett's Multiple Comparison Test	Mean Diff.	q	Significant? P < 0.05?	Summary	95% CI of diff			P value	0.6808
	P value summary	*		NAG vs CAG	-0.02109	0.1393	No	ns	-0.4378 to 0.3956			P value summary	ns
	Are means signif. different? (P < 0.05)	Yes		NAG vs IM	-1.164	8.216	Yes	***	-1.554 to -0.7741			Significantly different (P < 0.05)?	No
	One- or two-tailed P value?	Two-tailed										One- or two-tailed P value?	Two-tailed
	t, df	t=3.343 df=3										t, df	t=0.4364, df=5
	Number of pairs	4										Number of pairs	6
	Figure 3d
	HOXA13 expression, RPKM
Healthy esophagus	1.10829	75.6815	21.2082	14.298	13.7518	12.2362	16.1127	3.20871	4.20413	20.1084	3.57012	44.9361	142.334	14.2142	13.3905	1.37971	6.89149	5.31483	54.3043	3.41371	2.2374	2.78059	24.6061	13.9889	4.32993	2.51088	6.83273	1.873	23.0212	79.6663	257.855	98.1308	21.8814	5.47033	49.838	3.8064	9.47874
BE	102.302	11.5072	61.5253	1.36096	6.42755	16.5318	25.9507	8.24635	42.7514	10.7215	76.9351	29.9154	35.6973	20.0856	13.5875	16.6193	19.6835	84.4518	9.09348	41.5106	1.95768	90.1215	12.477	21.955	1.87468	19.8521	28.7291	1.45502	3.64158	28.7621	1.74302	6.90062	7.89155	2.08562	9.46602	9.32291	11.3087	3.59821	27.1139	5.68923	24.651	5.26612	27.6284	2.34243	39.5064	8.62278	26.9632	76.5272	13.4832
NAG
CAG	11.5395	28.4251	97.746	12.717	31.074
IM	28.8612	171.307	22.1361	18.7708	51.9952	56.7934	65.5496	13.2643	60.2787	26.4038	72.1947	14.2685	31.7115	20.1681	19.3632	88.075	173.846	31.1614	15.9343	52.6126	44.6189	94.6378	19.5799	168.985	12.5497	150.719	9.88067	46.6219	27.5989	53.5163	15.2448	28.4413	38.9305	14.729	15.8205	73.716	43.8921	42.0857	11.7447	24.6145	22.2596	40.8025	12.0974	16.5878	111.087	57.1352	41.6462	17.6243	78.0743
GC	4.70509	10.4744	70.1625	8.8188	8.19673	17.2329	9.67453	9.44495	12.4486	36.2747	8.58196	5.76856	20.593	107.668	92.745	19.9681	8.33271	10.0323	38.3686	76.4871	22.3444	156.886	5.64238	49.4793	30.2491	19.0578	95.9124	21.4595	12.6749	31.762	15.5213	10.8494	12.6236	8.45891	137.14	2.74024	18.2921	28.8153	23.5477	8.64746	19.5014	14.2257	7.94145	17.3393	35.506	21.4157	46.8079	39.291	164.795
Healthy colon	4.61765	85.4831	2.36468	0.1712	0.610733	1.88302	4.62978	3.65801	6.8683	32.0452	29.0266	1.68683	2.62902	38.6239	206.208	73.2663	1.7361	3.66415	7.53102	23.1395	2.43917	0.294182	6.61799	0.977641	0.482643	1.13582	1.26119	0.223654	10.9236	4.4975	5.76199	8.07747	0.441416	1.55408	32.7622	0.430645	1.1913
CRC	31.1763	0.217906	47.2645	1.7016	2.81991	1.20022	0.192937	0.272889	22.8944	0.999517	418.671	0.100836	17.8026	79.3907	19.4473	87.5341	3.52839	0.199454	1.60932	0.587896	4.91629	118.634	238.924	22.7091	23.5194	0.641217	3.04734	21.4947	0.12764	2.33475	4.93627	4.98573	2.02032	1.40284	15.2419	8.00939	26.1961	35.4033	74.2429	0.635268	34.9106	67.981	5.84159	15.3497	9.9114	14.215	0.67446	4.26	1.00069
	Esophagus			Stomach								Colon
	Mann Whitney test			Dunn's multiple comparisons test	Mean rank diff.	Significant?	Summary	Adjusted P Value				Mann Whitney test
	P value	0.3661		CAG vs. IM	-21.47	No	ns	>0.9999				P value	0.6874
	Exact or approximate P value?	Exact		CAG vs. GC	21.17	No	ns	>0.9999				Exact or approximate P value?	Exact
	P value summary	ns		IM vs. GC	42.63	Yes	****	<0.0001				P value summary	ns
	Significantly different (P < 0.05)?	No										Significantly different (P < 0.05)?	No
	One- or two-tailed P value?	Two-tailed										One- or two-tailed P value?	Two-tailed
	Sum of ranks in column A,B	2906 , 11459										Sum of ranks in column A,B	2238 , 5512
	Mann-Whitney U	2203										Mann-Whitney U	1535
	1	2	3	4	5	6	7	8	9	10	11	12	13	14	15	16	17	18	19	20	21	22	23	24	25	26	27	28	29	30	31	32	33	34	35	36	37	38	39	40	41	42	43	44	45	46	47	48	49
[truncated: 114 more columns]

## Sheet: Figure 5
	Figure 5b
	% of positive cells
	Healthy esophagus
	p63	IVL	GATA6	VIL1	MUC5B	MUC3A	MUC13	MUC1	TFF3	TFF1	CEACAM6	CEACAM5	KRT7	SOX9	LYZ	OLFM4	LEFTY1
HOXA13+	2.7	2.7	78.38	86.49	91.89	81.08	86.49	91.89	97.3	97.3	67.57	94.59	86.49	78.38	97.3	94.59	72.97
HOXA13-	77.5	15.19	5.54	7.07	8.24	10.6	6.71	10.48	11.78	9.54	19.91	8.24	8.48	16.84	9.42	10.95	4.71
	BE
	p63	IVL	GATA6	VIL1	MUC5B	MUC3A	MUC13	MUC1	TFF3	TFF1	CEACAM6	CEACAM5	KRT7	SOX9	LYZ	OLFM4	LEFTY1
HOXA13+	3	0	76.5152	75	76.5152	81.8182	87.1212	78.7879	100	88.6364	78.03	74.24	79.5455	77.2727	100	62.8788	64.39
HOXA13-	3	1.14068	69.2015	64.6388	75.2852	68.8213	71.4829	76.4259	97.7186	88.2129	61.22	70.34	68.4411	67.3004	94.6768	61.597	51.33
	Figure 5d
	% of CXCR4+/E-cadherin+ cells
HOXA13+	7.61694	9.82008	6.1625	7.62595
HOXA13-	24.8274	29.8268	23.8076	25.0189
	Unpaired t test
	P value	<0.0001
	P value summary	****
	Significantly different (P < 0.05)?	Yes
	One- or two-tailed P value?	Two-tailed
	t, df	t=11.71, df=6
	Total number of cells
HOXA13-	851358	876587	293724	348356
HOXA13+	1971845	3620340	2042354	1494280
	Unpaired t test
	P value	0.0135
	P value summary	*
	Significantly different (P < 0.05)?	Yes
	One- or two-tailed P value?	Two-tailed
	t, df	t=3.460, df=6

## Sheet: Figure 6
	Figure 6c
Gene	FC EPC	P-value,EPC-hTERT	FC BAR-T	P-values, BAR-T
S100A10	0.95	0.4271	0.95	0.722283
S100A11	1.12	0.0326576	0.98	0.876318
INVOLUCRIN	0.5	0.0102789	0.47	0.0240134
SPRR1A	0.52	0.243995	0.18	0.0275624
SPRR1B	0.33	8.6589e-05	0.17	0.0543927
S100A9	0.31	1.77344e-10	0.27	0.240169
S100A8	0.19	1.82998e-07	0.36
S100A6	0.85	0.0728983	0.77	0.0265507
S100A4	0.69	0.0923977	0.39	0.00099346
S100A3	0.88	0.410096	1.23	0.366077
S100A2	1.07	0.342174	1.38	0.0280069
S100A16	0.92	0.0985519	0.96	0.767484
S100A14	0.94	0.254018	0.76	0.0798566
S100A13	0.93	0.134996	1.14	0.125339
	Figure 6d
	BAR-T growth speed, % of control
Day	HOXA13-									HOXA13+
0	1	1	1	1	1	1	1	1	1	1	1	1	1	1	1	1	1	1
2	3.2043	3.54104	3.37538	1.85053	2.0211	1.93269	2.04333	2.00763	2.17747	3.16875	3.21687	2.47017	2.17241	1.85627	2.3445	1.87866	2.23776	1.39828
4	3.89964	4.54851	5.51652	2.91815	4.26582	3.42949	2.65667	2.07252	3.09296	5.3	5.56024	3.4105	4.41379	4.55046	6.02871	2.30125	3.7972	2.54441
6	4.37634	5.79851	7.28529	2.80783	4.0211	2.36538	3.02667	3.36259	7.44507	7.72187	8.87349	7.58711	4.4	5.21713	5.61244	5.32218	11.2692	6.75358
	HOXA13- vs HOXA13+	Day 6
	Unpaired t test
	P value	0.0204
	P value summary	*
	Significantly different (P < 0.05)?	Yes
	One- or two-tailed P value?	Two-tailed
	t, df	t=2.573, df=16
	Figure 6e
	Area of EPC2-hTERT spheroids, pixels
	HOXA13 -				HOXA13 +
Day	Mean	SD	N		Mean	SD	N
2	1218.9	253.258	10		1362.4	198.884	10
5	3898.58	1532.46	31		5458.38	1514.93	32
8	9805.46	3923.15	24		15378.9	9281.6	41
	Two-way ANOVA				Sidak's multiple comparisons test	Predicted (LS) mean diff.	95.00% CI of diff.	Significant?	Summary
	Source of Variation	% of total variation	P value		HOXA13 + - HOXA13 -
	Interaction	2.16	0.0777		Row 1	143.5	-5550 to 5837	No	ns
	Column Factor	2.4	0.0174		Row 2	1560	-1649 to 4768	No	ns
	DAY	36.58	< 0.0001		Row 3	5573	2301 to 8846	Yes	***
	Figure 6f
	% of control
HOXA13-	5.7	10.02	14.12	21.32	18.4615
HOXA13+	18.49	25.37	14.29	27.24	37.3016
	Paired t test
	P value	0.0343
	P value summary	*
	Significantly different (P < 0.05)?	Yes
	One- or two-tailed P value?	Two-tailed
	t, df	t=3.158, df=4
	Number of pairs	5

## Sheet: Figure 7
	Figure 7b
	% of EPC2-hTERT spheroids
	Differentiated		Undifferentiated	N
HOXA13-	80		20	40
HOXA13+	29		71	77
	IHC score
HOXA13-	2	6	8	8	7	6	8	6
HOXA13+	3.5	5	6	6	4	3	5	2	5	5	6	3	3	6
	Mann Whitney test
	P value	0.0086
	Exact or approximate P value?	Exact
	P value summary	**
	Significantly different (P < 0.05)?	Yes
	One- or two-tailed P value?	Two-tailed
	Sum of ranks in column A,B	128.5 , 124.5
	Mann-Whitney U	19.5
	Figure 7c
	Distance of a BAR-T cell to its closest three neighbors
	Distance in pixels
HOXA13-	2250.97	2064.4	2458.95		2344.38	2193.49	2318.01		2388.51	2530.09	2374.66
HOXA13+	2894.83	2688.24	2760.59		2446.25	2543.13	2573.5		2623.4	2909.37	2677.86
	Unpaired t test
	P value	0.0001
	P value summary	***
	Are means signif. different? (P < 0.05)	Yes
	One- or two-tailed P value?	Two-tailed
	t, df	t=5.083 df=16
	Figure 7e
	The length of columnar and mixed BAR-T epithelium
	% of total
HOXA13-	0	7.08	5.42
HOXA13+	12.87	38.17	15.73	26.66	13.06
	Unpaired t test
	P value	0.0439
	P value summary	*
	Significantly different (P < 0.05)?	Yes
	One- or two-tailed P value?	Two-tailed
	t, df	t=2.543, df=6

## Sheet: Extended data Figure 2
	Extended data fig. 1a
Location of the forceps biopsies taken along the GI-tract are indicated by number in the schematic illustration of the GI-tract:
1) esophagus, 2) stomach, 3) duodenum, 4) jejunum, 5) proximal ileum, 6) distal ileum, 7) ascending colon, 8) descending colon and 9) sigmoid/rectum.
Sections of mouse GI-tract used: 1) esophagus, 2) stomach, 3) duodenum, 4) jejunum, 5) proximal ileum, 6) distal ileum, 7) cecum and proximal colon, 8) proximal colon and distal colon and 9) distal colon
	HOXA human
	Esophagus	Gastric cardia	Duodenum	Jejunum	prox. ileum	dist. ileum	Asc. colon	Desc. colon	Rectum
Patient 7	0.186667	0.141032	0.188152	0.43063	0.26188	1.00552	2.11807	2.53705	2.131
Patient 6 (11)	0.271923	0.0909654	0.364406	0.341419	0.410486	0.868215	1.95991	2.64987	2.0428
Patient 3 (13)	0.0832663	0.095492	0.242047	0.39671	0.396638	0.946087	2.1058	2.91947	1.81449
	HOXB human
	Esophagus	Gastric cardia	Duodenum	Jejunum	prox. ileum	dist. ileum	Asc. colon	Desc. colon	Rectum
Patient 7	0.0864253	0.0732827	0.0546941	0.0401613	0.0331217	0.694467	1.34381	1.06724	1.6004
Patient 11	0.0351068	0.0205977	0.0306093	0.0148308	0.021198	0.802948	1.37882	1.92727	0.76222
Patient 13	0.0828671	0.0441564	0.0669882	0.0360401	0.0433043	0.0659843	1.36824	1.36126	1.92476
	HOXC human
	Esophagus	Gastric cardia	Duodenum	Jejunum	prox. ileum	dist. ileum	Asc. colon	Desc. colon	Rectum
Patient 7	0.0564966	0.00765896	0.00141162	0.00438335	0.00750829	0.0289568	0.0109923	0.000357749	0.00150439
Patient 11	0.00665902	0.00236913	0.000724157	0.00520789	0.00864155	0.0465627	0.0418552	0.00420904	0.00304145
Patient 13	0.0235203	0.0118574	0.0034407	0.00691707	0.01551	0.0419754	0.0105105	0.00127245	0.00426639
	HOXD human
	Esophagus	Gastric cardia	Duodenum	Jejunum	prox. ileum	dist. ileum	Asc. colon	Desc. colon	Rectum
Patient 7	0.0263508	0.0225382	0.0158555	0.0282622	0.0571545	0.160791	0.303302	0.460151	0.821017
Patient 11	0.0193308	0.00988421	0.0116294	0.0131401	0.0083184	0.09231	0.827966	0.304184	0.608661
Patient 13	0.0307813	0.0171237	0.0252673	0.00864075	0.00542371	0.0325367	0.4011	0.240853	1.1337
	HOXA mouse
	Esophagus	Gastric cardia	Duodenum	Jejunum	prox. ileum	dist. ileum	Cecum	Prox. colon	Dist. colon
Mouse 1	0.933066	1.11265	0.353946	0.401213	0.267997	0.25541		2.13122	3.5445
Mouse 2		0.418944	0.360152	0.731779	0.190679	0.219959	3.15224	1.88351	2.04274
Mouse 3		0.461881	0.247167	0.32944	0.294369	0.260338	3.0663	2.14806	2.19244
Mouse 4	0.355486	0.257285	0.178454	0.186173	0.210457	0.224958	3.10133	2.58224	1.90362
	HOXB mouse
	Esophagus	Gastric cardia	Duodenum	Jejunum	prox. ileum	dist. ileum	Cecum	Prox. colon	Dist. colon
Mouse 1	1.04805	2.50563	0.157588	0.240863	2.26955	4.97368		3.80972	9.046
Mouse 2		0.553651	0.298918	2.43797	1.34799	2.50901	3.25201	3.34512	10.3064
Mouse 3		0.338054	0.298973	0.292145	0.410562	1.40754	2.01817	2.33246	16.9532
Mouse 4	0.758556	0.582479	0.344341	1.07934	0.51647	0.46537	5.2349	4.82471	10.2449
	HOXC mouse
	Esophagus	Gastric cardia	Duodenum	Jejunum	prox. ileum	dist. ileum	Cecum	Prox. colon	Dist. colon
Mouse 1	1.45215	1.3114	0.0158879	0.0906938	0.871274	0.961943		0.0893835	0.0253779
Mouse 2		0.961669	0.0316546	1.23092	0.931399	0.984739	0.59517	0.0654933	0.0170651
Mouse 3		1.09893	0.0403769	0.624911	1.17305	1.27531	0.507188	0.0556307	0.0427113
Mouse 4	1.50519	0.891674	0.0535267	0.937617	0.391262	0.307322	0.58755	0.137061	0.00690575
	HOXD mouse
	Esophagus	Gastric cardia	Duodenum	Jejunum	prox. ileum	dist. ileum	Cecum	Prox. colon	Dist. colon
Mouse 1	0.347762	0.735171	0.0287476	0.0423843	0.10777	0.12265		0.491486	1.51915
Mouse 2		0.0874225	0.0262721	0.638024	0.0948895	0.161271	1.11996	0.604157	0.66313
Mouse 3		0.0645932	0.0311305	0.0651416	0.132716	0.120725	0.872251	0.546626	1.56194
Mouse 4	0.303101	0.0548531	0.0204904	0.0562462	0.0482377	0.0428747	0.65911	0.538314	1.67189
	Extended data fig. 1b
	Human
	HOXA1
	1	2	3	4	5	6	7	8	9
Patient 3	0.154532	0.166046	0.302815	2.26786	1.51128	1.33039	1.05133	1.47457	0.741172
Patient 6	0.577844	0.242337	0.368034	0.652021	1.77208	1.36411	1.05448	1.62244	1.34665
Patient 7	0.341388	0.193291	0.337587	3.01884	1.24602	0.908884	0.882126	1.18569	0.886169
	HOXA2
	1	2	3	4	5	6	7	8	9
Patient 3	0.459924	0.414056	0.891868	1.3604	0.337331	1.78517	1.19685	1.73246	0.821934
Patient 6	0.755471	0.448693	0.71043	0.398449	0.731237	1.40141	1.45047	2.09847	1.00537
Patient 7	0.45233	0.576809	0.422825	2.51706	0.432312	1.03116	0.977498	1.74708	0.84292
	HOXA3
	1	2	3	4	5	6	7	8	9
Patient 3 (13)	0.364818	0.182842	0.68748	0.700914	0.271796	0.412763	3.22372	2.21448	0.941183
Patient 6 (11)	0.371328	0.050575	0.284414	0.611731	0.432164	0.929517	2.60592	2.93993	0.774422
Patient 7	0.40348	0.257268	0.449449	0.745605	0.377808	1.15396	2.31501	2.11141	1.18601
	HOXA4
	1	2	3	4	5	6	7	8	9
Patient 3	0.926331	1.13422	1.50144	2.80332	1.477	0.376948	0.216002	0.311109	0.253627
Patient 6	1.11349	0.913595	1.66512	0.898292	2.92564	0.453917	0.281465	0.382968	0.36551
Patient 7	0.680572	1.04596	1.1604	3.0244	2.05857	0.241907	0.225896	0.327732	0.23457
	HOXA5
	1	2	3	4	5	6	7	8	9
Patient 3	0.183303	0.277147	0.371689	0.549092	0.492693	1.51823	1.47883	3.14042	0.988601
Patient 6	0.184118	0.252668	0.318989	0.263626	0.368677	0.984522	1.73694	3.57264	1.31782
Patient 7	0.345099	0.370257	0.333495	0.346925	0.284353	1.37355	1.89374	2.59596	1.45662
	HOXA6
	1	2	3	4	5	6	7	8	9
Patient 3	0.068357	0.068617	0.03613	0.0698	0.330935	1.92494	1.5635	3.99174	0.945986
Patient 6	0.079457	0.101903	0.036949	0.134051	0.023138	1.02255	1.91785	4.11932	1.56478
Patient 7	0.172572	0.112593	0.031876	0.016464	0.06611	1.55225	2.55795	3.2674	1.22279
	HOXA7
	1	2	3	4	5	6	7	8	9
Patient 3	0.066265	0.051196	0.016757	0.050915	1.73939	0.89118	1.58581	3.42581	1.17267
Patient 6	0.08017	0.0824	0.032243	0.124	0.071579	0.979472	1.87833	3.95283	1.79898
Patient 7	0.193961	0.106924	0.026065	0.015824	0.421389	1.28304	2.38846	3.09241	1.47193
	HOXA9
	1	2	3	4	5	6	7	8	9
Patient 3	0.006658	0.005596	0.008438	0.0358	0.367971	1.96395	2.13164	3.2784	1.20155
Patient 6	0.007079	0.012763	0.010186	0.033574	0.009277	1.83322	2.53406	3.58912	0.970725
Patient 7	0.012675	0.009312	0.010292	0.00493	0.05922	1.98071	2.8428	2.80694	1.27312
	HOXA10
	1	2	3	4	5	6	7	8	9
Patient 3	0.008633	0.007425	0.008178	0.025419	0.240533	1.95915	1.73541	2.48267	2.53259
Patient 6	0.010802	0.016614	0.017123	0.066722	0.007822	2.10585	2.60547	1.76639	2.40321
Patient 7	0.010943	0.011771	0.009171	0.00593	0.035059	2.27136	1.92242	2.32836	2.40498
	HOXA11
	1	2	3	4	5	6	7	8	9
Patient 3	0.000916	0.001229	0.001935	0.053703	0.002225	0.137233	3.32889	4.3941	1.07977
Patient 6	0.001964	0.00484	0.002421	0.004025	0.002143	0.110047	3.55934	3.13188	2.18334
Patient 7	0.001463	0.001827	0.00192	0.001858	0.001045	0.210544	3.66584	3.1976	1.91791
	HOXA13
	1	2	3	4	5	6	7	8	9
Patient 3	0.0001	0.000127	0.000267	0.004563	0.000106	5.6e-05	2.75485	3.41822	2.82172
Patient 6	0.000173	8.3e-05	0.000108	0.000452	9.6e-05	6.9e-05	2.40534	3.19593	3.39776
Patient 7	0.00033	0.000116	0.000122	0.000118	6.6e-05	0.000101	1.72332	2.89834	4.37749
	HOTTIP
	1	2	3	4	5	6	7	8	9
Patient 7	0.0002	0.0017	0.0002	0.0003	0.0001	0.0002	2.7707	4.0472	2.1795
Patient 11	0.0001	0.0006	0.0004	0.0018	0.0017	0.0134	0.3705	3.3677	5.2438
Patient 13	0.0059	0.0005	0.0002	0.0004	0.0006	0	1.0208	4.2843	3.6872
	Mouse
	HOXA1
	1	2	3	4	5	6	7	8	9
Mouse 1	2.05754	0.823504			0.36616				0.709209
Mouse 2		1.39805	1.38271	0.884927	0.413865	0.764368	1.39935	0.846746	1.90998
Mouse 3		0.963386	0.917602	1.14974	0.624475	0.719656	0.684403	1.10839	2.83235
Mouse 4	2.77199	0.923887	0.842892	0.458821		0.817597	0.459391	1.22297	0.830298
	HOXA2
	1	2	3	4	5	6	7	8	9
Mouse 1	6.98072		0.406732		0.09419	0.035273		0.364964
Mouse 2		2.07881		0.87941	0.23503	0.290727	1.05876	0.74256	1.43836
Mouse 3		2.46912	1.04726	1.04505	0.162528	0.353804	0.665336	1.83983	1.41708
Mouse 4	2.83892	1.59886	0.717867	0.385398			0.601848	0.864151	0.958881
	HOXA3
	1	2	3	4	5	6	7	8	9
Mouse 1	0.119182	0.205504
Mouse 2		0.288523	0.042133	0.245498	0.21494	0.187587	2.30931	2.62204	3.08996
Mouse 3		0.346595	0.060191	0.259012	0.296655	0.175467	2.39722	2.33157	3.13329
Mouse 4	0.089664		0.062934	0.27344	0.18952	0.152518	2.29188	2.98388	2.82461
	HOXA4
	1	2	3	4	5	6	7	8	9
Mouse 1	2.12833		1.21584	0.91073	0.30301	0.289497		0.500345	0.545134
Mouse 2		1.56189			0.365435	0.233202	0.610327	0.515612
Mouse 3		1.71136	2.23714	1.28556		0.331153	1.10937		0.861816
Mouse 4	2.63548	1.17377	1.34332	0.433131	0.537883		0.615372	0.652617	0.807754
	HOXA5
	1	2	3	4	5	6	7	8	9
Mouse 1	1.48933	1.3237	1.07583	1.37751	0.564618	0.621508		1.28721	1.2603
Mouse 2		2.19074		1.12108	0.321398		1.34596	1.02732	1.15112
Mouse 3		1.79844	0.71829	1.19408	0.521915	0.535915	1.33721	1.7626	1.13155
Mouse 4	0.791954		0.736573			1.15552	0.923051		1.23957
	HOXA6
	1	2	3	4	5	6	7	8	9
Mouse 1	0.428037			0.793649	0.488138	0.42976		1.72927
Mouse 2		0.595748	0.113133	0.566321			3.42856	1.84276	1.85737
Mouse 3		0.991379	0.155571	0.717166	0.473066	0.402409	2.96325		1.84437
Mouse 4	0.236601	0.470619	0.101654		0.664862	0.414571	1.93986	2.05913	2.73108
	HOXA7
	1	2	3	4	5	6	7	8	9
Mouse 1	0.375944				0.319136	0.328406		2.37294
Mouse 2		0.309639	0.054695	0.249805	0.371848	0.464799	3.03846	2.6745	1.83625
Mouse 3		0.394741	0.041279	0.24548	0.434323	0.439831	2.67186	2.32579	2.4467
Mouse 4	0.144185	0.224251	0.031517	0.24325			2.96365		2.07026
	HOXA9
	1	2	3	4	5	6	7	8	9
Mouse 1	0		0.001559	0.038246		0.04572		2.7645
Mouse 2		0.00326		0.025791	0.005746	0.062112	4.69022		2.26376
Mouse 3		0	0.007336	0.027278	0.007587	0.057343	3.93768	2.70494	2.25784
Mouse 4	0.005643	0.001709	0.005498		0.000751		3.86936	3.04135	2.07126
	HOXA10
	1	2	3	4	5	6	7	8	9
Mouse 1	0	0	0	0.013948		0.064201		4.38718
Mouse 2		0	0	0.023529	0	0.073701	4.5097		1.96421
Mouse 3			0	0.021304	0	0.030234	3.24356	3.96841	1.72208
Mouse 4	0	0			0		3.46944	3.97859	1.547
	HOXA11
	1	2	3	4	5	6	7	8	9
Mouse 1	1.39158		0.038487	0.037477	0.005644	0.013015		1.42891	1.02468
Mouse 2		0.100128			0.052957	0.031188	1.75147	2.3904
Mouse 3		0.019519	0.017487	0.228628			2.30524	4.02147	1.69744
Mouse 4	0.267815	0.025568	0.00777	0.010729	0.01788	0.009172	1.94909		1.66719
	HOXA13
	1	2	3	4	5	6	7	8	9
Mouse 1	0.061401		0.01072	0.012872	0.004144	0.014901		3.84866
Mouse 2		0.034332	0		0.018076	0.01174	0.231444		4.68438
Mouse 3		0		0.080002			0.324371	2.61975	5.7914
Mouse 4	0.023793	0	0	0	0	0.012601	0.239856	3.45071	5.27304
	Extended data fig. 1c
	Human
	HOXB1
	1	2	3	4	5	6	7	8	9
Patient 7	0.375724	1.31019	1.47609	0.67581	0.826803	0.721934	0.965838	0.563032	2.08458
Patient 11	0.740437	0.168689	0.140989	0.310901	0.888763	0.826741	5.43621	0	0.487274
Patient 13	0.501345	0	0.479155	0	0.654002	0.179194	0	6.71604	0.470268
	HOXB2
	1	2	3	4	5	6	7	8	9
Patient 7	1.27583	1.00498	0.731631	0.570934	1.05637	1.00499	1.13842	1.3101	0.906746
Patient 11	0.369908	0.137881	0.385084	0.368502	1.23056	0.690388	2.35992	2.68714	0.770627
Patient 13	1.26155	0.487858	1.13244	0.619097	1.27379	0.372298	2.05823	1.10176	0.692975
	HOXB3
	1	2	3	4	5	6	7	8	9
Patient 7	0.53593	0.448406	0.365915	0.261641	0.189999	1.69168	2.87513	1.22003	1.41127
Patient 11	0.639287	0.275216	0.731671	0.238524	0.226252	2.23564	2.4526	0.962928	1.23788
Patient 13	0.761946	0.327829	1.05083	0.382157	0.371529	0.859628	2.3647	1.34265	1.53872
	HOXB4
	1	2	3	4	5	6	7	8	9
Patient 7	1.11064	0.851993	1.1991	0.59049	0.835788	0.6977	1.30337	1.00564	1.40528
Patient 11	1.28706	0.095285	2.07377	0.572259	1.32952	0.480869	1.73184	0.657694	0.771718
Patient 13	0.869546	0.246343	0.860318	0.579842	2.83934	0.470363	1.24669	0.876587	1.01097
	HOXB5
	1	2	3	4	5	6	7	8	9
Patient 7	0.101403	0.112384	0.083668	0.103929	0.055454	0.384987	4.45101	1.23151	2.47565
Patient 11	0.179595	0.148413	0.114783	0.253772	0.18731	0.317806	4.86916	1.98313	0.946037
Patient 13	0.507048	0.304065	0.426867	0.363301	0.158912	0.132595	3.44436	1.59481	2.06804
	HOXB6
	1	2	3	4	5	6	7	8	9
Patient 7	0.111836	0.131272	0.055226	0.063792	0.011293	0.816281	3.40307	2.61637	1.79086
Patient 11	0.102118	0.063107	0.070152	0.028723	0.003204	1.2623	3.91611	2.74412	0.810166
Patient 13	0.130695	0.088442	0.083265	0.052473	0.002957	0.064735	3.67918	2.58857	2.30968
	HOXB7
	1	2	3	4	5	6	7	8	9
Patient 7	0.093552	0.062154	0.038024	0.028279	0.009733	1.92323	2.34376	1.72501	2.77626
Patient 11	0.037423	0.029663	0.027524	0.011827	0.00275	1.64373	2.37851	3.91228	0.956292
Patient 13	0.107135	0.065094	0.069285	0.03822	0.012196	0.145388	2.36442	2.74797	3.45029
	HOXB8
	1	2	3	4	5	6	7	8	9
Patient 7	0.139738	0.01307	0.01411	0.012547	0.01369	1.82759	3.69989	2.40011	0.879258
Patient 11	0.09315	0.033418	0.032532	0.032934	0.011785	2.40976	4.02241	1.64083	0.723186
Patient 13	0.077724	0.033288	0.013874	0.064829	0.016714	0.097889	4.89755	2.29685	1.50129
	HOXB9
	1	2	3	4	5	6	7	8	9
Patient 7	0.011235	0.005404	0.000535	6.5e-05	0.000331	1.86267	3.24564	2.73086	1.14326
Patient 11	0.002209	0.000412	0.000397	0.001478	5.4e-05	2.45033	3.58064	1.95804	1.00643
Patient 13	0.006172	0.003333	0.0001	8.5e-05	3.7e-05	0.124977	3.80265	2.96918	2.09347
	HOXB13
	1	2	3	4	5	6	7	8	9
Patient 7	0.002071	0.001952	0.000551	3.4e-05	0.000585	0.00051	0.000605	1.02456	7.96913
Patient 11	0.002432	0.001477	0.001009	0.001369	0.000166	0.01918	0.000656	1.76615	7.20756
Patient 13	0.003993	0.013	0.00058	0.000516	1.6e-05	0.000564	0.004033	1.60554	7.37176
	Mouse
	HOXB1
	1	2	3	4	5	6	7	8	9
Mouse 1	1.941		0.0452	0.042557	0.003548	0.008166		0.048084	0.08938
Mouse 2		0.08954	0.085591		0.074528	0.090426	0.115081	0.048267	0.034655
Mouse 3		0.098256		1.04865			2.70388	0.147489
Mouse 4	3.84368	0	0	0.136137	0.299993	0.081303	3.82255		0.04023
	HOXB2
	1	2	3	4	5	6	7	8	9
Mouse 1	1.64708		0.178986	0.17684	1.10785				0.431456
Mouse 2		1.19121	0.865474			0.654175	1.3565	0.741782	0.382168
Mouse 3		1.48669		1.15008	1.01709	0.584776	1.38966	0.99549
Mouse 4	1.95977	1.16721	0.637704	0.65832	0.974523	0.93684	1.27227	0.997041	0.396328
	HOXB3
	1	2	3	4	5	6	7	8	9
Mouse 1	0.54543		0.08165	0.048225				1.93273	0.157039
Mouse 2		0.573951	0.234126		0.368258	0.761976	1.49681		0.148675
Mouse 3		0.754723		0.543623	0.678871	1.3491	2.65922	1.4375	0.256291
Mouse 4	1.20363	0.647395	0.470781	0.68635	0.533709	0.403632	3.01299	1.67858
	HOXB4
	1	2	3	4	5	6	7	8	9
Mouse 1	2.67523		0.72029	0.831868		0.532178
Mouse 2		2.20984			0.583079	0.68147	0.907342	0.551582	0.487797
Mouse 3		2.02421	1.35899	1.03467	0.689115		1.12627	0.875955	0.502365
Mouse 4	1.58928	1.48262	1.0087	0.787096	0.714478	0.888641	1.2396	0.998656	0.290927
	HOXB5
	1	2	3	4	5	6	7	8	9
Mouse 1	0.08107							1.97183
Mouse 2		0.808635	0.408598	0.508811	0.892307	1.8395	2.01938	1.90276	0.620001
Mouse 3		0.730447	0.394579	0.667485	0.615076	1.39436	2.46801	1.80637	0.923672
Mouse 4	0.415229	0.667399	0.588855	0.845468	0.676106	0.698999	1.92875		0.393397
	HOXB6
	1	2	3	4	5	6	7	8	9
Mouse 1	0.474827		0.016272	0.121865				1.6865	0.118867
Mouse 2		0.335998	0.027646		0.497194	1.10031	1.94112		0.102934
Mouse 3		0.210264		0.327787	0.566397	1.70643	3.77198	2.25617	0.11176
Mouse 4	0.237834	0.193158	0.029696	0.920638	0.319154	0.156253	4.32623	2.65495
	HOXB7
	1	2	3	4	5	6	7	8	9
Mouse 1	0	0.059003		0.041346		5.01089		1.84716	0.056861
Mouse 2		0.154101	0.01533	0.174515	1.73807	3.0093	2.06882	1.80957
Mouse 3		0.171397	0.024481	0.175517	0.616371	4.52859	1.87489	1.53213	0.076622
Mouse 4	0.01826		0.03951		0.43814		4.09069		0.057811
	HOXB8
	1	2	3	4	5	6	7	8	9
Mouse 1	0.467083		0.020845	0.15278				2.67574	0.110014
Mouse 2		0.416881			0.453571	1.05042	1.95632		0.101861
Mouse 3		0.277024	0.019949	0.346122	0.563399	1.60437	3.44117	2.65801	0.089963
Mouse 4	0.067358	0.270236	0.016656	0.718319	0.203579	0.14236	4.35209	3.20162
	HOXB9
	1	2	3	4	5	6	7	8	9
Mouse 1	0	0.006868	0.000518	0.004202		4.47672		2.56739	0.165186
Mouse 2		0.006048	0	0.040102	1.36661	2.63319	2.30177	2.47906	0.173221
Mouse 3		0.007267	0.004563	0.019669	0.312365	3.24664	2.30814	2.5699
Mouse 4	0.001774		0.004675		0.018702		3.87085		0.280839
	HOXB10
	1	2	3	4	5	6	7	8	9
Mouse 1	0.002053	0	0.000195	0.000678	0.001061	0.000522		0.725341	8.27015
Mouse 2			0.000931		0.001083		0.000461	0.769014	8.22199
Mouse 3		0	0.000178	0.000496	0.00054	0.000397	8.4e-05
Mouse 4	0.000157	0	0.009566	0.00017		0.004838	0.000309	0.915086	8.06602
	Extended data fig. 1d
	Human
	HOXC4
	1	2	3	4	5	6	7	8	9
Patient 7	4.27616	0.359768	0.033677	0.001768	0.081893	2.55353	1.49045	0.060881	0.141879
Patient 11	0.773795	0.280513	0.066596	0.01961	0.315214	4.37539	2.76375	0.196674	0.208462
Patient 13	0.938299	0.545024	0.117011	0.006989	0.829402	5.10998	0.990395	0.186619	0.276281
	HOXC5
	1	2	3	4	5	6	7	8	9
Patient 7	1.27416	1.06476	0.523934	2.18727	3.32121	0.456888	0.110335	0.038779	0.022662
Patient 11	0.561166	0.166034	0.143843	4.04105	3.25422	0.616407	0.191694	0.013833	0.01175
Patient 13	1.45476	0.514084	0.843781	2.35097	3.17113	0.531708	0.089269	0.022941	0.021351
	HOXC6
	1	2	3	4	5	6	7	8	9
Patient 7	6.1701	0.33452	0.021278	0.000453	0.056103	1.46427	0.891685	0.014499	0.047093
Patient 11	0.717664	0.142881	0.093067	0.00194	0.283087	5.22387	2.20679	0.169558	0.161137
Patient 13	1.26921	0.469147	0.086007	0.001299	0.535276	5.17611	1.2181	0.141149	0.103709
	HOXC8
	1	2	3	4	5	6	7	8	9
Patient 7	4.1385	0.827907	0.063817	0.004999	0.22367	2.93873	0.723917	0.008267	0.070191
Patient 11	0.552843	0.246395	0.026318	0.007943	0.631571	3.21341	4.07293	0.137378	0.111215
Patient 13	2.46811	1.24904	0.052803	0.008361	0.427551	3.95511	0.579577	0.083026	0.176424
	HOXC9
	1	2	3	4	5	6	7	8	9
Patient 7	1.60983	0.369361	0.055874	0.018665	0.150189	5.07012	1.41638	0.049981	0.259601
Patient 11	0.175992	0.082286	0.035112	0.001869	0.183816	3.73162	4.56019	0.038987	0.190126
Patient 13	1.49558	0.683411	0.193018	0.019744	1.49205	2.62358	1.61445	0.11258	0.765591
	HOXC10
	1	2	3	4	5	6	7	8	9
Patient 7	1.78742	0.51495	0.004451	0.036559	0.00554	4.94753	1.13747	0.06155	0.504542
Patient 11	0.137579	0.047682	0.022688	0.121877	0.064499	3.42588	2.98668	1.36752	0.825595
Patient 13	1.41234	1.72679	0.033946	0.156656	0.396136	1.25645	1.40757	0.154768	2.45533
	HOXC11
	1	2	3	4	5	6	7	8	9
Patient 7	6.61843	0.673296	0.107249	0.009244	0.004932	1.17601	0.180966	0.008165	0.221707
Patient 11	0.660896	0.824205	0.205168	0.095803	0.01189	3.94935	2.05798	0.125888	1.06881
Patient 13	1.21702	2.15269	0.479427	0.020887	0.033641	3.85337	0.827014	0.02239	0.393561
	HOXC12
	1	2	3	4	5	6	7	8	9
Patient 7	0.205554	0.227816	0.45991	0.379194	0.112412	0.779176	5.73027	0.908832	0.196831
Patient 11	0.430166	0.070058	0.054183	2.2825	0.527198	1.42307	2.87374	0.936138	0.402947
Patient 13	0.797809	1.19232	2.58913	0.948577	0.33473	0.103621	2.21707	0.605751	0.210992
	HOXC12
	1	2	3	4	5	6	7	8	9
Patient 7	0.463032	0.749821	0.421827	0.64443	2.62543	0.425751	1.21145	0.267563	2.19069
Patient 11	0.196454	0.242443	0.142902	0.365384	1.99649	0.302432	1.66681	3.53074	0.556353
Patient 13	0.130447	0.039735	0.131225	0.452005	7.32542	0.322464	0.132246	0.418147	0.048312
	Mouse
	HOXC4
	1	2	3	4	5	6	7	8	9
Mouse 1	4.64211		0.136544	0.251152	0.208906	0.232256		0.050815	0.059768
Mouse 2		1.48381	0.122829		0.140714	0.258848	0.135261	0.06885	0.079958
Mouse 3		1.71697		1.28702			1.77409
Mouse 4	5.91034	0.979496	0.215609	0.333236	0.528409	0.370154	0.473206	0.172678	0.016874
	HOXC5
	1	2	3	4	5	6	7	8	9
Mouse 1	6.46758			0.155077	0.744411	0.647647		0.080103	0.017522
Mouse 2		4.96878	0.258549	1.09643	1.03499		0.448959	0.04601
Mouse 3		4.65704	0.435102		1.12224	0.784776	0.14484	0.071158	0.026579
Mouse 4	5.31603	1.7073	0.232591	0.472568		0.553536	0.042478		0.011002
	HOXC6
	1	2	3	4	5	6	7	8	9
Mouse 1	2.26408			0.262834	2.96191	2.88067		0.192601	0.01082
Mouse 2		1.21682	0.024925	1.43351	2.33677	2.33328	1.42752	0.197174	0.03
Mouse 3		1.59985	0.071865	1.83678	2.51306	2.30522	0.561888		0.024692
Mouse 4	2.13551	0.9848	0.075204				0.652292	0.198511
	HOXC8
	1	2	3	4	5	6	7	8	9
Mouse 1	2.29661		0.002367	0.1959	2.53593	3.04575		0.050013	0.005762
Mouse 2		2.47696		0.797773	2.43445	2.54976	0.677447	0.02942	0.01561
Mouse 3		2.44215	0	0.776779	2.24599	3.25743	0.239087
Mouse 4	1.77436	3.33215	0				0.292462	0.056506	0.006349
	HOXC9
	1	2	3	4	5	6	7	8	9
Mouse 1	1.91228		0.090932	0.076672	0.213755	0.384708		0.088836
Mouse 2		0.209148	0.077745		0.18956	0.425319	0.405808	0.083425	0.031304
Mouse 3		0.269663	0	1.48264			2.63403	0.180733	0.049874
Mouse 4	2.05478	0.072271	0	2.02117	0.117643	0.103056	3.34734		0.039683
	HOXC10
	1	2	3	4	5	6	7	8	9
Mouse 1	0	0	0.035056	0		2.17696			0.113518
Mouse 2		0.012264	0.042297	0	0.021737	1.62248	5.93521	1.1989
Mouse 3			0.016221	0.04146	0	1.46515	5.93674	1.30483	0.014973
Mouse 4	0.012197	0			0.013415		6.65648	2.06808	0.045949
	HOXC11
	1	2	3	4	5	6	7	8	9
Mouse 1	2.1468		0.052426	0.072334	0.028308	0.057305		0.244177	0.181099
Mouse 2		0.621784	0.095628		0.163355	0.092442	0.235731	0.162857	0.061393
Mouse 3		0.155047		1.04535			3.11314	0.447341
Mouse 4	3.78209	0.856561	0.11506	0.095506	0.134838	0.187391	2.90633		0.059428
	HOXC12
	1	2	3	4	5	6	7	8	9
Mouse 1	2.28416			0.046637	0.054705	0.022451		0.039243	0.096585
Mouse 2		0.439884	0.266711		0.282543	0.131128	0.292678	0.109608	0.049579
Mouse 3		0.227858	0.193881	1.10289		0.326495	3.20244	0.119348
Mouse 4	2.9804	0.537209	0.338661	0.214521	0.271084		3.57775		0
	HOXC13
	1	2	3	4	5	6	7	8	9
Mouse 1	1.92657		0.008213	0.106814	0	0		0.010618	0.125021
Mouse 2		0.075317	0		0.028747	0	0.014394	0
Mouse 3		0.118488	0.131773	2.37916			1.99034	0.131377	0.481933
Mouse 4	0.41706	0		0	0	0	6.78462		0.215707
	Extended data fig. 1e
	Human
	HOXD1
	1	2	3	4	5	6	7	8	9
Patient 7	0.113687	0.09451	0.075954	0.141381	0.09817	1.87521	2.29892	3.47473	0.82744
Patient 11	0.045357	0.022694	0.045978	0.025819	0.035711	0.728216	4.90082	2.37419	0.82122
Patient 13	0.160803	0.083779	0.220547	0.044492	0.038293	0.623112	3.17421	2.35533	2.29943
	HOXD3
	1	2	3	4	5	6	7	8	9
Patient 7	0.186168	0.272403	0.257401	0.236378	0.536363	1.44799	2.57423	3.05109	0.437979
Patient 11	0.12084	0.07416	0.124434	0.201475	0.391521	1.15931	4.26157	1.87552	0.791174
Patient 13	0.531567	0.801689	0.424137	0.351255	0.053009	0.182703	4.04981	1.89858	0.707242
	HOXD4
	1	2	3	4	5	6	7	8	9
Patient 7	0.16007	0.175403	0.125541	0.208849	0.346613	1.34261	2.60032	3.28794	0.752659
Patient 11	0.158473	0.09622	0.144548	0.150472	0.06161	1.53575	3.96733	1.82013	1.06547
Patient 13	0.491054	0.141194	0.326107	0.106977	0.065625	0.305405	3.67578	2.10201	1.78584
	HOXD8
	1	2	3	4	5	6	7	8	9
Patient 7	0.362243	0.27018	0.193835	0.303618	0.686641	1.18987	1.86571	3.16284	0.965063
Patient 11	0.184098	0.093306	0.087767	0.100948	0.043074	0.432488	5.85798	1.71822	0.482115
Patient 13	0.422321	0.253647	0.309301	0.100644	0.053743	0.148712	3.5016	1.92646	2.28358
	HOXD9
	1	2	3	4	5	6	7	8	9
Patient 7	0.060763	0.077622	0.037952	0.130848	0.384769	0.273306	1.40805	1.71306	4.91363
Patient 11	0.195848	0.078828	0.144309	0.266353	0.162207	0.293827	3.39131	0.506622	3.96069
Patient 13	0.129599	0.052312	0.068459	0.067622	0.046258	0.085059	1.81207	0.783372	5.95525
	HOXD10
	1	2	3	4	5	6	7	8	9
Patient 7	0.000208	0.008498	0.001993	0.010755	0.11316	0.036151	0.833274	2.14198	5.85398
Patient 11	0.004553	0.008885	0.001366	0.001062	0.027949	0.070101	2.55144	0.709052	5.62559
Patient 13	0.005969	0.007942	0.000634	0.000404	0.00901	0.001356	1.38643	0.833666	6.75459
	HOXD11
	1	2	3	4	5	6	7	8	9
Patient 7	0.000274	0.000304	0.000249	0.000281	0.001556	0.001425	0.820671	0.876138	7.2991
Patient 11	0.002504	0.000365	0.000283	0.000625	0.005367	0.007284	1.3807	0.258195	7.34468
Patient 13	0.000199	0.00012	0.000168	0.000143	0.001049	0.001369	0.893582	0.252159	7.85121
	HOXD12
	1	2	3	4	5	6	7	8	9
Patient 7	0.1481	0.227773	0.122198	0.15179	0.080992	0.100397	0.203578	0.134069	7.8311
Patient 11	0.153972	0.127239	0.098407	0.217567	0.160587	0.56831	0.918886	5.61959	1.13545
Patient 13	0.166536	0.099868	0.258454	0.119323	0.213296	0.04355	0.200188	0.254583	7.6442
	HOXD13
	1	2	3	4	5	6	7	8	9
Patient 7	0.000106	0.000117	8.7e-05	0.000109	5.8e-05	7.2e-05	0.033386	0.032489	8.93358
Patient 11	0.000599	4.5e-05	3.5e-05	7.6e-05	0.000304	0.018946	0.031149	0.06978	8.87907
Patient 13	4.6e-05	0.001273	3.9e-05	3.3e-05	1.5e-05	1.2e-05	0.026125	0.035517	8.93694
	Mouse
	HOXD1
	1	2	3	4	5	6	7	8	9
Mouse 1	0	0	0	0	0	0		8.84944
Mouse 2		0.473392	0.667077	0			2.00217	4.99675	0
Mouse 3			0	0	0	0	0.473526	6.92607	0
Mouse 4	0	0		0	0	0	0		0
	HOXD3
	1	2	3	4	5	6	7	8	9
Mouse 1	1.247			0.270953					0.379988
Mouse 2		0.796862	0.263216	0.257837	0.204907	0.44185	2.84564	3.26011
Mouse 3		0.536555	0.275052	0.110905	0.310651	0.396022	2.87329	4.20404	0.293493
Mouse 4	1.02286	0.845555	0.176023		0.281092	0.322178	2.05855	3.22901	0.516433
	HOXD4
	1	2	3	4	5	6	7	8	9
Mouse 1	0.792789	0.501473	0.338947	0.529689				3.26909	0.394778
Mouse 2		0.631167	0.219326	0.916256	0.417008	0.491137	2.93118	3.16954	0.224392
Mouse 3		0.618832	0.301675		0.525632	0.549393	3.74721
Mouse 4	1.02636			0.622573	0.567745	0.275802	2.5889	3.10203	0.237524
	HOXD8
	1	2	3	4	5	6	7	8	9
Mouse 1	2.96504		0.181615	0.267407	0.740237	1.0392		2.30455	1.40623
Mouse 2		0.505707	0.183641	0.357439	0.943216	1.26805	2.9163	2.4684	0.35725
Mouse 3		0.585548			0.743259	1.42101	1.81479	2.4659	1.27818
Mouse 4	2.99201	0.351613	0.166026	0.365864			1.96132		0.202698
	HOXD9
	1	2	3	4	5	6	7	8	9
Mouse 1	3.62282		0.101553		0.235279	0.286138			0.61767
Mouse 2		0.069755		0.141804	0.103283		5.84636	1.36389	0.452573
Mouse 3		0.112629	0.104981	0.14608		0.544393	4.26515	2.09205
Mouse 4	2.62274	0.238887	0.0341	0.124657	0.036534	0.074077	3.2749	2.07355	0.520546
	HOXD10
	1	2	3	4	5	6	7	8	9
Mouse 1	1.0275			0.038561	0.02116	0.029442			1.93929
Mouse 2		0.071295	0.017003		0.040189		2.92393	1.59917
Mouse 3		0.032445	0.020808	0.159036		0.107432	2.86608	1.40284	4.00807
Mouse 4	0.266572	0.018277	0	0.019102	0.018427	0.017745	2.8883	1.32273	4.44885
	HOXD11
	1	2	3	4	5	6	7	8	9
Mouse 1	0.23625		0.004306	0.014661	0.001428	0.003806		0.663439	7.23891
Mouse 2		0.060654			0.005174	0.005896	0.646786	0.752148
Mouse 3		0.009828	0.002665	0.05132			0.468027	0.670175	7.70364
Mouse 4	0.016244	0.003787	0.001032	0.001054	0	0.001942	0.45966	0.750352	7.76593
	HOXD12
	1	2	3	4	5	6	7	8	9
Mouse 1	1.5326		0.057732	0.054462	0.008045	0		0.075654	0.253274
Mouse 2		0.983885	0.053569		0.121245	0.096313	0.094593	0.093842	0.214125
Mouse 3		0.12475		1.40627			3.26228	0.083635	0.549392
Mouse 4	2.99943	0	0.13063	0	0.383399	0.223415	2.89234
	HOXD13
	1	2	3	4	5	6	7	8	9
Mouse 1	0	0	0	0	0	0		0
Mouse 2		0	0	0	0	0	0	0	9
Mouse 3		0	0	0	0	0	0	0.05401	8.94599
Mouse 4	0	0	0	0	0	0	0	0.05401	8.94599

## Sheet: Extended data Figure 3
	Extended data fig. 3
	Colon vs small intestine
	stem cell cultured
HOXB paralogue	1	2	3	4	5	6	7	9	10	11	13	1	2	3	4	5	6	7	8	9	13	4	5	6	8	9	10	11	12	13	1	3	4	8	9	10	11	12	13
FC	1.07223	1.97124	1.58776	1.37596	1.85464	1.30339	3.27216	8.91838	1.8982	2.23224	1.87119	0.841654	1.34168	2.56548	1.16445	1.97715	5.39754	3.19309	5.2757	16.338	1.35488			1.11289	1.15223	1.06932	1.65736	1.09799	0.844356	1.037	1.03055	1.04469	1.15204	0.954607	0.968585	1.22475	1.00806	0.954383	1.18609
	Colon vs small intestine
	ALI differentiated
HOXB paralogue	1	2	3	4	5	6	7	9	10	11	13	1	2	3	4	5	6	7	8	9	13	4	5	6	8	9	10	11	12	13	1	3	4	8	9	10	11	12	13
FC	1.26566	1.50379	1.46838	1.23171	1.83331	1.62348	1.97494	7.40409	1.48521	2.30066	1.9404	1.12881	1.51768	2.27048	1.237	2.64142	4.43169	3.1797	2.30602	6.84531	1.50003			0.999826	1.12958	0.941224	1.61201	1.36844	1.1404	1.07193	1.16156	1.27057	1.29619	1.27386	1.16535	1.18205	1.03849	1.16949	1.17754
	Barrett's vs squamous esophagus
	stem cell cultured
HOXB paralogue	1	2	3	4	5	6	7	9	10	11	13	1	2	3	4	5	6	7	8	9	13	4	5	6	8	9	10	11	12	13	1	3	4	8	9	10	11	12	13
FC	0.738633	1.00835	1.17006	0.961775	1.0998	1.33385	1.18117	1.48282	1.57986	2.34739	1.92454	1.14167	1.41383	1.75485	1.24611	1.64182	2.87049	1.89483	1.39327	1.70215	1.94604			1.17505	1.00052	1.56565	2.8319	1.63578	0.952034	0.474578	0.927337	0.967037	1.0838	1.02753	0.983933	1.2566	1.02943	1.15466	1.11199
	Barrett's vs squamous esophagus
	ALI differentiated
HOXB paralogue	1	2	3	4	5	6	7	8	9	13
FC	1.06687	2.3266	2.74856	1.04385	3.19915	5.70468	2.52193	2.19993	3.45786	5.84851
	Colon vs small intestine
	stem cell cultured
HOXC paralogue	1	2	3	4	5	6	7	9	10	11	13	1	2	3	4	5	6	7	8	9	13	4	5	6	8	9	10	11	12	13	1	3	4	8	9	10	11	12	13
FC	1.07223	1.97124	1.58776	1.37596	1.85464	1.30339	3.27216	8.91838	1.8982	2.23224	1.87119	0.841654	1.34168	2.56548	1.16445	1.97715	5.39754	3.19309	5.2757	16.338	1.35488			1.11289	1.15223	1.06932	1.65736	1.09799	0.844356	1.037	1.03055	1.04469	1.15204	0.954607	0.968585	1.22475	1.00806	0.954383	1.18609
	Colon vs small intestine
	ALI differentiated
HOXC paralogue	1	2	3	4	5	6	7	9	10	11	13	1	2	3	4	5	6	7	8	9	13	4	5	6	8	9	10	11	12	13	1	3	4	8	9	10	11	12	13
FC	1.26566	1.50379	1.46838	1.23171	1.83331	1.62348	1.97494	7.40409	1.48521	2.30066	1.9404	1.12881	1.51768	2.27048	1.237	2.64142	4.43169	3.1797	2.30602	6.84531	1.50003			0.999826	1.12958	0.941224	1.61201	1.36844	1.1404	1.07193	1.16156	1.27057	1.29619	1.27386	1.16535	1.18205	1.03849	1.16949	1.17754
	Barrett's vs squamous esophagus
	stem cell cultured
HOXC paralogue	1	2	3	4	5	6	7	9	10	11	13	1	2	3	4	5	6	7	8	9	13	4	5	6	8	9	10	11	12	13	1	3	4	8	9	10	11	12	13
FC	0.738633	1.00835	1.17006	0.961775	1.0998	1.33385	1.18117	1.48282	1.57986	2.34739	1.92454	1.14167	1.41383	1.75485	1.24611	1.64182	2.87049	1.89483	1.39327	1.70215	1.94604			1.17505	1.00052	1.56565	2.8319	1.63578	0.952034	0.474578	0.927337	0.967037	1.0838	1.02753	0.983933	1.2566	1.02943	1.15466	1.11199
	Barrett's vs squamous esophagus
	ALI differentiated
HOXC paralogue	4	5	6	8	9	10	11	12	13
FC	NA	NA	1.16821	1.16831	1.7841	1.54221	0.966898	0.906771	0.360214
	Colon vs small intestine
	stem cell cultured
HOXD paralogue	1	2	3	4	5	6	7	9	10	11	13	1	2	3	4	5	6	7	8	9	13
FC	1.07223	1.97124	1.58776	1.37596	1.85464	1.30339	3.27216	8.91838	1.8982	2.23224	1.87119	0.841654	1.34168	2.56548	1.16445	1.97715	5.39754	3.19309	5.2757	16.338	1.35488
	Colon vs small intestine
	ALI differentiated
HOXD paralogue	1	2	3	4	5	6	7	9	10	11	13	1	2	3	4	5	6	7	8	9	13	4	5	6	8	9	10	11	12	13	1	3	4	8	9	10	11	12	13
FC	1.26566	1.50379	1.46838	1.23171	1.83331	1.62348	1.97494	7.40409	1.48521	2.30066	1.9404	1.12881	1.51768	2.27048	1.237	2.64142	4.43169	3.1797	2.30602	6.84531	1.50003			0.999826	1.12958	0.941224	1.61201	1.36844	1.1404	1.07193	1.16156	1.27057	1.29619	1.27386	1.16535	1.18205	1.03849	1.16949	1.17754
	Barrett's vs squamous esophagus
	stem cell cultured
HOXD paralogue	1	2	3	4	5	6	7	9	10	11	13	1	2	3	4	5	6	7	8	9	13	4	5	6	8	9	10	11	12	13	1	3	4	8	9	10	11	12	13
FC	0.738633	1.00835	1.17006	0.961775	1.0998	1.33385	1.18117	1.48282	1.57986	2.34739	1.92454	1.14167	1.41383	1.75485	1.24611	1.64182	2.87049	1.89483	1.39327	1.70215	1.94604			1.17505	1.00052	1.56565	2.8319	1.63578	0.952034	0.474578	0.927337	0.967037	1.0838	1.02753	0.983933	1.2566	1.02943	1.15466	1.11199
	Barrett's vs squamous esophagus
	ALI differentiated
HOXD paralogue	1	3	4	8	9	10	11	12	13
FC	0.808114	0.893262	0.910635	0.704067	0.839691	0.927809	0.911538	0.981384	0.977213
Normalization was performed by setting mRNA expression to 1 for the small intestine or squamous esophagus.
This figure includes no estimate of variance as the empirical Bayes-moderated t-statistic was used which does not generate a standard error.

## Sheet: Extended data Figure 4
	Extended data fig. 4
	HOXA mRNA expression
	Squamous (GERD)
1	0.163819	0.0878456	0.0835962	0.474828	0.0736649	0.0702282	0.0944639	0.091789	0.0604807	0.0891235	0.0695012	0.0808693	0.0441988
2	0.0014473	0.102846	0.00154509	0	0.00191797	0.00404658	0.00200771	0.00267701	0.00021147	0.00080408	0.00052149	0.00028785	0.00013905
3	0.123739	0.222289	0.0559705	0.854196	0.16713	0.181845	0.154982	0.0754683	0.116587	0.109947	0.342582	0.272981	0.0968139
4	0.0444927	0.00036333	0.0356689	0.0298827	0.0334616	0.0663958	0.034513	0.0414708	0.0340569	0.054857	0.0501308	0.0402209	0.0151483
5	0.0775175	0.0662962	0.0770314	0.0442252	0.064968	0.0173012	0.0620014	0.0288783	0.0171603	0.0608548	0.0292723	0.0217399	0.0119823
6	0.138261	0.17026	0.198445	0	0.12508	0.00206415	0.137476	0.00941418	0.0263754	0.0881774	0.00920078	0.0255873	0.0500803
7	0.260645	0.366254	0.418359	0	0.548969	0.0058389	0.270845	0.0310662	0.0759623	0.241116	0.035808	0.0897159	0.141154
9	0.0873928	0.579861	0.462379	0.0619798	0.166051	0.00349302	0.207353	0.00087099	0.00049942	0.0128442	0.00034942	0.00219846	0.0495953
10	0.0225778	0.0601473	0.115691	0	0.0387769	0.00128972	0.0741737	0.00024745	0.00095392	0.00301642	0.00031078	0.00155668	0.0239452
11	0	0.00064572	0	0	0	0	0	2.228e-05	5.091e-05	8.9e-05	0.00016123	0	0
13	0.00155497	0.00033875	0.00483572	1.03509	0.00158267	0.00349833	0.00085012	0.00037851	0.00010203	0.00021036	0.00134929	0.0001044	4.028e-05
	BE
1	0.0438462	0.0262765	0.094216	0.0173787	0.0426542	0.0282272	0.00914358	0.00483698	0.0319419	0.00557045	0.0168425	0.0218719	0.0187865
2	0.00146397	0.0389552	0.00162853	0.00125903	0.00143054	0.00203773	0.00183737	0.0014521	0.00023126	0.00146876	0.000158	0.00036948	0.00054328
3	0.352778	0.208781	0	0.205829	0.186016	0.18828	0.106275	0.0741361	0.154738	0.408134	0.250984	0.223359	0.0820386
4	0.0131932	0.00045756	0.0214819	0.0164681	0.0177261	0.0151855	0.0137541	0.0087258	0.00978894	0.0383097	0.0193485	0.00827762	0.00535131
5	0.0377285	0.029194	0.0297791	0.0427012	0.0386263	0.0169092	0.0192445	0.00456925	0.0229786	0.013512	0.0235221	0.0140224	0.00884049
6	0.0816975	0.0710377	0.0609462	0.0752323	0.171049	0.081842	0.0631726	0.00646559	0.0809264	0.0106171	0.091061	0.0529187	0.0245887
7	0.00455716	0.00933753	0.0124649	0.0199285	0.00890065	0.0469505	0.0165267	0.00519127	0.00790015	0.0138899	0.0097212	0.00292381	0.00624768
9	0.0186564	0.0290465	0.0287616	0.0592567	0.0629846	0.0190604	0.00744763	0.0220616	0.01184	0.00481592	0.0711046	0.0211331	0.0145138
10	0.188201	0.118004	0.0270684	0.187977	0.124371	0.152321	0.0819529	0.0766251	0.217172	0.0041949	0.121323	0.0866345	0.0858311
11	0.0632978	0.0600262	0.0186152	0.139798	0.140006	0.0580433	0.0414091	0.079704	0.0269549	0.00156827	0.17965	0.0777801	0.0446413
13	0.785628	0.864293	0.199369	2.43159	2.26007	0.561375	0.297089	0.857947	0.485955	0.0260121	1.72729	0.88077	0.382095
	BE vs Squamous
		HOXA1				HOXA2				HOXA3				HOXA4				HOXA5				HOXA6				HOXA7				HOXA9				HOXA10				HOXA11				HOXA13
	Wilcoxon matched-pairs signed rank test				Wilcoxon matched-pairs signed rank test				Wilcoxon matched-pairs signed rank test				Wilcoxon matched-pairs signed rank test				Wilcoxon matched-pairs signed rank test				Wilcoxon matched-pairs signed rank test				Wilcoxon matched-pairs signed rank test				Wilcoxon matched-pairs signed rank test				Wilcoxon matched-pairs signed rank test				Wilcoxon matched-pairs signed rank test				Wilcoxon matched-pairs signed rank test
	P value	0.0005			P value	0.5879			P value	0.5417			P value	0.0005			P value	0.0024			P value	0.7869			P value	0.0024			P value	0.2163			P value	0.0061			P value	0.0002			P value	0.0002
	Exact or approximate P value?	Exact			Exact or approximate P value?	Exact			Exact or approximate P value?	Exact			Exact or approximate P value?	Exact			Exact or approximate P value?	Exact			Exact or approximate P value?	Exact			Exact or approximate P value?	Exact			Exact or approximate P value?	Exact			Exact or approximate P value?	Exact			Exact or approximate P value?	Exact			Exact or approximate P value?	Exact
	P value summary	***			P value summary	ns			P value summary	ns			P value summary	***			P value summary	**			P value summary	ns			P value summary	**			P value summary	ns			P value summary	**			P value summary	***			P value summary	***
	Significantly different (P < 0.05)?	Yes			Significantly different (P < 0.05)?	No			Significantly different (P < 0.05)?	No			Significantly different (P < 0.05)?	Yes			Significantly different (P < 0.05)?	Yes			Significantly different (P < 0.05)?	No			Significantly different (P < 0.05)?	Yes			Significantly different (P < 0.05)?	No			Significantly different (P < 0.05)?	Yes			Significantly different (P < 0.05)?	Yes			Significantly different (P < 0.05)?	Yes
	One- or two-tailed P value?	Two-tailed			One- or two-tailed P value?	Two-tailed			One- or two-tailed P value?	Two-tailed			One- or two-tailed P value?	Two-tailed			One- or two-tailed P value?	Two-tailed			One- or two-tailed P value?	Two-tailed			One- or two-tailed P value?	Two-tailed			One- or two-tailed P value?	Two-tailed			One- or two-tailed P value?	Two-tailed			One- or two-tailed P value?	Two-tailed			One- or two-tailed P value?	Two-tailed
	Number of pairs	13			Number of pairs	13			Number of pairs	13			Number of pairs	13			Number of pairs	13			Number of pairs	13			Number of pairs	13			Number of pairs	13			Number of pairs	13			Number of pairs	13			Number of pairs	13
	EAC
1	0.0700586	0.00938419	0.0239964	0.05107	0.105493	0.00855603	0.0350568	0.118865	0.0248128
2	0.00079756	6.035e-05	0.00131301	0.00130408	0.00120225	0.00060078	0.00145024	0.00470484	0.00257266
3	0.0126892	0.00334679	0.0291296	0.083261	0.243935	0.110456	0.297791	0.462133	0.13783
4	0.0447294	0.00627805	0.0336476	0.0268973	0.085822	0.0118994	0.00360957	0.0472864	0.0175791
5	0.0487747	0.00745313	0.0351741	0.0306351	0.0652859	0.146812	0.0562509	0.132814	0.0760521
6	0.0843461	0.00873799	0.0261835	0.0455509	0.189969	0.470451	0.0694813	0.453094	0.0732967
7	0.251189	0.0136074	0.02812	0.0772305	0.182686	0.275316	0.0139974	0.428127	0.0114396
9	0.0924846	0.0340284	0.133586	0.0347872	0.0556248	0.8545722*	0.0240099	0.114873	0.0474489
10	0.0177883	0.0211063	0.00264519	0.00252632	0.171837	0.0544015	0.23006	0.365837	0.247489
11	0.00348319	0.00223829	0.00274134	0.0131684	0.0155531	0.07723191*	0.0387354	0.194821	0.125996
13	0.0680779	0.00991221	0.0645	0.0589491	0.613169	0.725082	1.21966	0.672032	0.988519
	IM stomach
1	0.0466531	0.0313054	0.13089	0.0231446	1.21954	0.0518837	0.09552	0.0801305	0.151685	0.0490168	0	0.158145
2	0.0056242	0	0	0	0	0	0	0	0	0	0	0
3	0.796286	1.5647	1.76335	0.787228	12.9986	1.37654	0.8372	1.01475	2.06774	3.0588	87.0439	3.26592
4	0.0229482	0.0238635	0.0446533	0.0071594	0.831833	0.0287994	0.0293956	0.0364738	0.0719791	0.0432382	0	0
5	0.109049	0.194548	0.0305148	0.030661	2.0356	0.277519	0.185235	0.13686	0.150195	0.0975072	0.197548	0.111406
6	0.0934058	3.97973	0	0	4.81205	0.119532	0.120727	0.0697196	0.0612228	0.0344124	0.408865	0
7	0.0186219	0.0579826	0	0.0274192	1.23548	0.0404923	0.0421864	0	0	0	0	0
9	0.0183924	0.1634352*	0	0.0326058	1.36294	0.014827	0.23753	0.0509413	0.0228875	0	0	0
10	0.080926	0.3564901*	0	0.0641746	5.31543	0.0800715	0.187946	0.282129	0.0135368	0.0596831	0	0.106778
11	0	0.354451	0	0.0565534	13.2443	0.0330997	0.398433	0.348309	0.0128277	0	0	0.0851915
13	0.200577	5.44881	0.27843	0.653753	86.514	0.291181	3.83785	4.7848	0.0877077	0.211592	1.01149	1.58333
	Colon
1	0.0694428	0.131816	0.0736612
2	0.00480485	0.00681022	0.00945302
3	0.667577	0.431121	0.478415
4	0.0132401	0.0145421	0.00994278
5	0.102325	0.103239	0.0796575
6	0.220035	0.299146	0.173843
7	0.222295	0.272876	0.139854
9	0.311457	0.23014	0.300162
10	0.277517	0.31421	0.321564
11	0.0544875	0.0503267	0.029797
13	2.42921	2.17177	1.92355
	HOXB mRNA expression
	Squamous (GERD)
1	0.00148108	0.00225385	0.00307816	0.108114	0.037317	0.00538214	0.00425305	0.00111979	0.00634492	0.00644891	0.0200362	0.00235912	0.00166804
2	0.257871	0.0950088	0.0254852	0.378849	0.134831	0.121007	0.131402	0.0226409	0.0687155	0.172811	0.116126	0.13003	0.0860659
3	0.0487959	0.00988774	0.00068091	0	0.00787028	0.00947049	0.0256662	0.00571826	0.00591693	0.00978949	0.00339127	0.00240885	0.00335944
4	0.0498428	0.0129597	0.00096442	0.00273725	0.0137217	0.0306277	0.0507199	0.013731	0.012055	0.0262879	0.0151633	0.00649107	0.0109069
5	0	0	0	0	0	0	0	0	0	0	0	0	0
6	0.00397505	0.00334956	0.00291107	0.125063	0.0307338	0.00271748	0.00217064	0.00137825	0.00407815	0.00355362	0.00740198	0.00159949	0.00204214
7	0	0.0290608	0.00491001	0	0.0483937	0.0156097	0.0172612	0.00682558	0.0151656	0.0285774	0.0264083	0.010354	0.0716336
8	0	0.00010425	0	0	0	1.594e-05	9.12e-05	0	8.63e-05	0.00016019	0.00013982	0.00012727	0.00056933
9	0	0	0	0	0	0.00011723	0.00065711	0.00014475	5.517e-05	2.415e-05	0.00012055	0	0
13	0.0152023	0	0	0	0	0.00013659	9.107e-05	0	0	0	0.00020945	0	0
	BE
1	0.0221916	0.00313499	0	0.00304895	0.0678294	0.0109209	0.00133052	0.00584997	0.322654	0.0816513	0.0251105	0.0437126	5.456e-05
2	1.38833	0.197975	0	0.0427997	0.133198	0.112096	0.147855	0.117715	0.293456	0.104004	0.352942	0.351172	0.0729394
3	0.0816373	0.0598554	0.0339253	0.0293967	0.0202838	0.0369378	0.0371613	0.0650349	0.0279456	0.00928561	0.0838591	0.0707036	0.00623191
4	0.0615715	0.0419149	0.0399388	0.00927236	0.0059045	0.0328818	0.0430894	0.0352534	0.0376424	0.0111308	0.039471	0.0354009	0.00371837
5	0	0	0	0	0	0	0	0	0	0	0	0	0
6	0.624667	0.423558	0.168224	0.180067	0.144701	0.14788	0.0913462	0.231896	0.480505	0.044361	0.192551	0.244642	0.0735272
7	6.40369	0.979112	0.684531	0.847327	0.579069	0.68904	0.379993	0.487235	0.438659	0.0280105	0.538588	0.399516	0.829583
8	0.0169785	0.0151647	0.00426804	0.000352	0	0.00051339	0.00224492	0.00822412	0.0140322	0.00021558	0.0154493	0.0131786	0.00379996
9	0.0239333	0.0719556	0.00532761	0.0206551	0	0.00208685	0.00313369	0.0463946	0.0402919	0.00031982	0.0192745	0.0191868	0.0108979
13	0.0875647	0.0608102	0.0291798	0.18377	0.39226	0.0594016	0.0560232	0.0450031	0.0769761	0	0.0892684	0.108927	0.0591178
	BE vs Squamous
		HOXB1				HOXB2				HOXB3				HOXB4				HOXB6				HOXB7				HOXB8				HOXB9				HOXB13
	Wilcoxon matched-pairs signed rank test				Wilcoxon matched-pairs signed rank test				Wilcoxon matched-pairs signed rank test				Wilcoxon matched-pairs signed rank test				Wilcoxon matched-pairs signed rank test				Wilcoxon matched-pairs signed rank test				Wilcoxon matched-pairs signed rank test				Wilcoxon matched-pairs signed rank test				Wilcoxon matched-pairs signed rank test
	P value	0.0942			P value	0.2734			P value	0.0005			P value	0.0681			P value	0.0002			P value	0.0005			P value	0.0005			P value	0.0005			P value	0.0005
	Exact or approximate P value?	Exact			Exact or approximate P value?	Exact			Exact or approximate P value?	Exact			Exact or approximate P value?	Exact			Exact or approximate P value?	Exact			Exact or approximate P value?	Exact			Exact or approximate P value?	Exact			Exact or approximate P value?	Exact			Exact or approximate P value?	Exact
	P value summary	ns			P value summary	ns			P value summary	***			P value summary	ns			P value summary	***			P value summary	***			P value summary	***			P value summary	***			P value summary	***
	Significantly different (P < 0.05)?	No			Significantly different (P < 0.05)?	No			Significantly different (P < 0.05)?	Yes			Significantly different (P < 0.05)?	No			Significantly different (P < 0.05)?	Yes			Significantly different (P < 0.05)?	Yes			Significantly different (P < 0.05)?	Yes			Significantly different (P < 0.05)?	Yes			Significantly different (P < 0.05)?	Yes
	One- or two-tailed P value?	Two-tailed			One- or two-tailed P value?	Two-tailed			One- or two-tailed P value?	Two-tailed			One- or two-tailed P value?	Two-tailed			One- or two-tailed P value?	Two-tailed			One- or two-tailed P value?	Two-tailed			One- or two-tailed P value?	Two-tailed			One- or two-tailed P value?	Two-tailed			One- or two-tailed P value?	Two-tailed
	Number of pairs	13			Number of pairs	13			Number of pairs	13			Number of pairs	13			Number of pairs	13			Number of pairs	13			Number of pairs	13			Number of pairs	13			Number of pairs	13
	EAC
1	0.00019446	8.01e-05	2.793e-05	0.00108309	0.00206267	0.00457077	0.00154217	0.00437767	0.00548684
2	0.010713	0.0133291	0.00793496	0.0676239	0.242808	0.150537	0.0166575	0.0255846	0.0834546
3	0.0153333	0.0278628	0.0404678	0.0259312	0.0970705	0.15288	0.0202252	0.096942	0.0349292
4	0.0167892	0.0279119	0.022914	0.0251468	0.109043	0.0699062	0.00489504	0.0137132	0.0244148
5	0.00226022	0.0315496	0.0216205	0.0152848	0.0911491	0.117873	0.0450297	0.0502521	0.0167021
6	0.0149564	0.17133	0.0693045	0.0659263	0.367988	0.560467	0.186263	0.223576	0.166885
7	0.0622881	0.127823	0.335743	0.181087	0.883919	0.452999	0.526677	0.717127	0.247541
8	0.00045351	0.0152441	0.00288704	0.00419259	0.0135007	0.0452808	0.0032137	0.0103639	0.00644875
9	0.00167105	0.047321	0.0146111	0.02529	0.0347625	0.234856	0.0965929	0.139991	0.114105
13	0.00187349	0.00205407	0.0140275	0.00569464	0.048889	0.040296	0.0120315	0.0499026	0.0287194
	IM stomach
1	0	0	0	0	0.00378516	0	0.00650021	0.0112066	0.0157794	0	0	0
2	0.0932296	0.273478	0.21231	1.70029	0.186431	0.122369	0.182847	0.179507	0.201754	0.198322	0.21535	0.516229
3	0.0034846	0.0225559	0.0187716	0.164244	0.0131144	0.0931809	0.194347	0.192415	0.079925	0.049135	0.0875057	0
4	0.00499097	0.0161569	0.0141607	0.140907	0.0191464	0.0750374	0.084341	0.0925147	0.0730308	0.0546065	0.0396914	0.0536778
5	0	0	0	0	0	0.112011	0.470015	0.501841	0.0290581	0.0154128	0.124218	0.0154223
6	0.0320745	0.541012	0.76826	4.06601	0.478015	1.27591	2.59768	2.92883	0.381719	0.122971	1.98655	2.29949
7	0.239539	0.566361	1.03677	10.9099	0.921306	0.698493	1.40576	1.75485	0.544596	0	0	0
8	0.00110673	0.00658804	0.00967716	0.155573	0.00323926	0.0202741	0.0402791	0.00823642	0.0031898	0.00826234	0	0.0391224
9	0.00226995	0	0.0404782	0	0.00740942	0.130633	0.104918	0.0216825	0.00657565	0	0.0450634	0.0411974
13	0.00507059	0.0221049	0.0181787	0.0819771	0.0117716	0.0340597	0.196483	0.377244	0.0113702	0.011678	0.036901	0
	Colon
1	8.351e-05	4.014e-05	7.852e-05
2	0.0148614	0.0294475	0.0232215
3	0.0689125	0.0352054	0.034749
4	0.0356397	0.00340277	0.00834118
5	9.675e-05	1.89e-05	3.554e-05
6	0.497096	0.200517	0.689322
7	0.964172	1.03632	1.37685
8	0.00337701	0.00148789	0.00357558
9	0.0714508	0.0699446	0.153519
13	0.954733	0.860617	1.23448
	HOXC mRNA expression
	Squamous (GERD)
4	0.0007	0.0007	0.0002	0.0002	0.0006	0.0002	0.0004	0.001	0.0005	0.0001	0.0002	0.0002	0.0005
5	0.0038	0.0059	0.0096	0.0008	0.0046	0.0043	0.0094	0.0052	0.0055	0.0059	0.0019	0.0013	0.0161
6	0.0033	0.0006	0.0014	0.0015	0.0038	0.0037	0.0027	0.0047	0.003	0.001	0.0005	0.0009	0.0049
8	0.0045	0.0017	0.0019	0.0038	0.0024	0.0002	0.0084	0.0036	0.0053	0.0008	0.0003	0.0012	0.0064
9	0.0026	0.0037	0.0012	0.0017	0.0071	0.001	0.0026	0.0013	0.0021	0.0002	0.0001	0.0009	0.0034
10	0.0004	0.0018	0.0002	0.0025	0.0096	0	0.0008	0.0016	0.0009	0.0001	0.0001	0.0099	0.0001
11	0.0001	0.0004	0	0.0006	0.0001	0	0	0	0.0001	0	0	0.0005	0.0001
12	0.001	0	0	0	0	0	0	0	0.0005	0	0.0001	0.0002	0.0001
13	0.0018	0.0038	0.0003	0.0205	0.0007	0.0018	0.0002	0.0017	0.0007	0.0008	0.0001	0.0043	0.0011
	BE
4	0.0032	0.0068	0.0007	0.0035	0.0006	0.0045	0.0042	0.0015	0.0043	0.0007	0.0016	0.0003	0.0005
5	0.0025	0.0026	0.0074	0.0025	0.0286	0.0021	0.0215	0.0068	0.0057	0.003	0.0015	0.0053	0.0166
6	0.0083	0.0068	0.0032	0.0099	0.0158	0.0078	0.015	0.0087	0.0412	0.0155	0.0057	0.0027	0.0051
8	0.0072	0.0029	0.0022	0.0016	0.0051	0.0055	0.0041	0.0022	0.0035	0.0034	0.0009	0.0011	0.0026
9	0.0212	0.0122	0.0083	0.0034	0.0588	0.0062	0.0107	0.0041	0.0449	0.0046	0.0032	0.0152	0.0071
10	0.3799	0.1426	0.2241	0.2505	0.1843	0.0763	0.2218	0.2442	0.4732	0.2093	0.0904	0.0883	0.0821
11	0.0061	0.0068	0.004	0.0119	0.0044	0.0058	0.0236	0.0176	0.0118	0.0098	0.0071	0.0068	0.0012
12	0.002	0.0002	0	0.0002	0	0	0	0	0.0015	0	0.0001	0.0002	0
13	0.001	0.0001	0.0002	0.0003	0.0001	0	0	0	0.0008	0	0	0.0002	0
	BE vs Squamous
		HOXC4				HOXC5				HOXC6				HOXC8				HOXC9				HOXC10				HOXC11				HOXC12				HOXC13
	Wilcoxon matched-pairs signed rank test				Wilcoxon matched-pairs signed rank test				Wilcoxon matched-pairs signed rank test				Wilcoxon matched-pairs signed rank test				Wilcoxon matched-pairs signed rank test				Wilcoxon matched-pairs signed rank test				Wilcoxon matched-pairs signed rank test				Wilcoxon matched-pairs signed rank test				Wilcoxon matched-pairs signed rank test
	P value	0.001			P value	0.7217			P value	0.0002			P value	0.8245			P value	0.0002			P value	0.0002			P value	0.0002			P value	0.125			P value	0.001
	Exact or approximate P value?	Exact			Exact or approximate P value?	Exact			Exact or approximate P value?	Exact			Exact or approximate P value?	Exact			Exact or approximate P value?	Exact			Exact or approximate P value?	Exact			Exact or approximate P value?	Exact			Exact or approximate P value?	Exact			Exact or approximate P value?	Exact
	P value summary	***			P value summary	ns			P value summary	***			P value summary	ns			P value summary	***			P value summary	***			P value summary	***			P value summary	ns			P value summary	***
	Significantly different (P < 0.05)?	Yes			Significantly different (P < 0.05)?	No			Significantly different (P < 0.05)?	Yes			Significantly different (P < 0.05)?	No			Significantly different (P < 0.05)?	Yes			Significantly different (P < 0.05)?	Yes			Significantly different (P < 0.05)?	Yes			Significantly different (P < 0.05)?	No			Significantly different (P < 0.05)?	Yes
	One- or two-tailed P value?	Two-tailed			One- or two-tailed P value?	Two-tailed			One- or two-tailed P value?	Two-tailed			One- or two-tailed P value?	Two-tailed			One- or two-tailed P value?	Two-tailed			One- or two-tailed P value?	Two-tailed			One- or two-tailed P value?	Two-tailed			One- or two-tailed P value?	Two-tailed			One- or two-tailed P value?	Two-tailed
	Number of pairs	13			Number of pairs	13			Number of pairs	13			Number of pairs	13			Number of pairs	13			Number of pairs	13			Number of pairs	13			Number of pairs	13			Number of pairs	13
	EAC
4	0.001114	0.000418	0.001827	0.000665	0.007483	0.010848	0.000451	0.069568	0.002002
5	0.00714	0.001177	0.016707	0.004131	0.011982	0.039928	0.003018	0.00646	0.045067
6	0.003022	0.001674	0.004655	0.00511	0.066123	0.162574	0.01317	0.097036	0.008473
8	0.004663	0.003616	0.010007	0.010143	0.01671	0.034146	0.016104	0.014381	0.01177
9	0.006426	0.026288	0.017047	0.029023	0.066332	0.143142	0.033002	0.068071	0.069803
10	0.002742	0.025164	0.201039	0.144522	0.290906	1.36283	0.376188	0.324395	0.350857
11	0.000115	0.000908	0.006882	0.014879	0.027955	0.038005	0.030199	0.039497	0.006311
12	1.7e-05	2e-06	0.000164	0	0.001425	0	0.00413	0.001635	0.000441
13	0.001039	0.000483	0.002747	0.013972	0.044285	0.000676	0.009832	0.100226	0.050263
	IM stomach
4	0.001244	0.00097	0.016101	0.0301	0.000419	0	0	0	0	0	0	0
5	0.011083	0.000447	0	0	0.017712	0.012601	0.017203	0.00871	0.051292	0.031777	0.086181	0.015639
6	0.00034	0.002124	0.001274	0	0.004271	0	0.005736	0	0	0	0	0
8	0.003821	0.00491	0.038927	0.134089	0.006794	0	0.000999	0	0	0	0	0
9	0.00309	0.014138	0.143421	0.077637	0.001477	0	0.004005	0	0	0	0	0
10	0.04348	0.020203	0.014468	0.199642	0.079361	0.003038	0.010277	0.001273	0.007307	0	0	0
11	0.014912	0.024527	0.051544	0.113624	0.043477	0.020034	0.023708	0.025953	0.003046	0.014638	0	0
12	0.004212	0.001985	0.008263	0.030953	0.00594	0.001261	0	0	0	0	0	0.007564
13	0.002544	0.004214	0.011084	0.127301	0.003417	0	0.015971	0	0	0.003509	0	0
	Colon
4	0.0003	0.00023	0.00027
5	9e-05	0.0001	6e-05
6	0.00052	0.00046	0.00102
8	0.00041	0.00138	0.0013
9	0.00025	0.00176	0.00047
10	0.00139	0.00285	0.00311
11	9e-05	0.00021	0.00031
12	0	0	3e-05
13	4e-05	1e-05	7e-05
	HOXD mRNA expression
	Squamous (GERD)
1	0.006045	0.0079	0.001729	0.004778	0.018131	0.004874	0.000474	0.006884	0.003614	0.00774	0.001316	0.010727	0.010343
3	0.001031	0.000429	0.000489	0.000865	0.000194	0.000294	0.000313	0.000379	0.000379	0.000477	0.000554	0.000443	0.000187
4	0.00617	0.004083	0.000764	0.003299	0.002172	0.000527	0.000987	0.001453	0.001939	0.001721	0.000992	0.000178	0.016919
8	0.011616	0.009646	0.006882	0.026991	0.008566	0.004918	0.003774	0.005512	0.003879	0.009108	0.002442	0.00447	0.00834
9	0.006152	0.005458	0.003391	0.006496	0.006528	0.004266	0.004625	0.006613	0.000858	0.007036	0.005219	0.001831	0.006082
10	0.001291	0.003647	0.002781	0.003917	0.00192	0.00126	0.000427	0.001018	0.00042	0.00169	0.000965	0.00062	0.0015
11	0.000328	0	0	0.001562	0.00094	0.000109	0.000104	7.2e-05	0.000602	0.000257	0	0.003744	0.002144
12	4.9e-05	2.6e-05	0	0.000948	0	1.1e-05	1e-05	1.2e-05	8.8e-05	4.4e-05	0.000341	3.2e-05	0.000115
13	0	0	0	0	0	0	0	0	6.5e-05	3.5e-05	0.000375	0.000269	0
	BE
1	0.00302	0.00313	0.00287	0.00201	0	0.00227	0.00149	0.00263	0.0023	0.00172	0.00065	0.00125	0.00741
3	0.00143	0.00098	0.00145	0.00024	0.00157	0.00052	0.00098	0.00059	0.00058	0.00049	0.00055	0.00037	0.00037
4	0.0048	0.00577	0.00678	0.00419	0.00656	0.00275	0.00501	0.01478	0.00076	0.00306	0.00098	0.00856	0.02375
8	0.0112	0.04181	0.0235	0.01269	0.02241	0.00879	0.01381	0.01126	0.00534	0.0089	0.00459	0.00725	0.01359
9	0.00313	0.00653	0.00665	0.00197	0.00888	0.00431	0.0039	0.01115	0.00528	0.00769	0.00308	0.00359	0.00703
10	0.00194	0.00064	0.0016	0.00036	0.00033	0.00014	0.00075	0.00052	0.00028	0.00026	7e-05	0.002	0.00019
11	4e-05	0	0.00022	0	0	0	0	1e-05	0	6e-05	0.00016	0	0.0021
12	0.0001	9e-05	3e-05	0.00164	2e-05	0.0001	2e-05	6e-05	0.00465	0.00076	0.00023	0	0.0026
13	0	0	0	9e-05	9e-05	0	0	1e-05	0	4e-05	0	0	0
	BE vs Squamous
		HOXD1				HOXD3				HOXD4				HOXD8				HOXD9				HOXD10				HOXD11				HOXD12			HOXD13
	Wilcoxon matched-pairs signed rank test				Wilcoxon matched-pairs signed rank test				Wilcoxon matched-pairs signed rank test				Wilcoxon matched-pairs signed rank test				Wilcoxon matched-pairs signed rank test				Wilcoxon matched-pairs signed rank test				Wilcoxon matched-pairs signed rank test				Wilcoxon matched-pairs signed rank test				Wilcoxon matched-pairs signed rank test
	P value	0.0024			P value	0.0266			P value	0.0081			P value	0.0266			P value	0.3396			P value	0.0327			P value	0.0342			P value	0.0215			P value	0.7813
	Exact or approximate P value?	Exact			Exact or approximate P value?	Exact			Exact or approximate P value?	Exact			Exact or approximate P value?	Exact			Exact or approximate P value?	Exact			Exact or approximate P value?	Exact			Exact or approximate P value?	Exact			Exact or approximate P value?	Exact			Exact or approximate P value?	Exact
	P value summary	**			P value summary	*			P value summary	**			P value summary	*			P value summary	ns			P value summary	*			P value summary	*			P value summary	*			P value summary	ns
	Significantly different (P < 0.05)?	Yes			Significantly different (P < 0.05)?	Yes			Significantly different (P < 0.05)?	Yes			Significantly different (P < 0.05)?	Yes			Significantly different (P < 0.05)?	No			Significantly different (P < 0.05)?	Yes			Significantly different (P < 0.05)?	Yes			Significantly different (P < 0.05)?	Yes			Significantly different (P < 0.05)?	No
	One- or two-tailed P value?	Two-tailed			One- or two-tailed P value?	Two-tailed			One- or two-tailed P value?	Two-tailed			One- or two-tailed P value?	Two-tailed			One- or two-tailed P value?	Two-tailed			One- or two-tailed P value?	Two-tailed			One- or two-tailed P value?	Two-tailed			One- or two-tailed P value?	Two-tailed			One- or two-tailed P value?	Two-tailed
	Number of pairs	13			Number of pairs	13			Number of pairs	13			Number of pairs	13			Number of pairs	13			Number of pairs	13			Number of pairs	13			Number of pairs	13			Number of pairs	13
	EAC
1	0.00456	0.00103	0.02247	0.00621	0.06144	0.00322	0.00201	0.00423	0.00811
3	0.00127	0.0003	0.00512	0.00937	0.01727	0.00338	0.00381	0.00244	0.00743
4	0.01009	0.00127	0.00931	0.01085	0.03043	0.01059	0.00461	0.00663	0.00385
8	0.01236	0.01469	0.07433	0.05945	0.13021	0.07524	0.0377	0.06042	0.08089
9	0.00485	0.00106	0.03778	0.0489	0.08439	0.01584	0.01816	0.01442	0.02268
10	0.00222	0.0001	0.00277	0.02867	0.02407	0.00211	0.00355	0.00164	0.00315
11	4e-05	0	0	0.00037	0.00215	0	0	4e-05	0
12	1e-05	0	1e-05	6e-05	4e-05	0.00011	0.00014	0.00023	0.00087
13	0	0.00488	0.00024	0	7e-05	2e-05	0.00612	0	0.00074
	IM stomach
1	0.01673	0.03722	0.01849	0.04502	0.02396	0.01627	0.00309	0	0.01127	0	0	0
3	0.00464	0	0	0	0.00502	0.00412	0.00207	0.0049	0.00716	0	0	0
4	0.10919	0.05884	0.00379	1.67315	0.01516	0.07624	0.03387	0.04024	0.01558	0.03347	0	0
8	0.00335	0.01974	0.03201	0	0.01889	0.03354	0.02517	0.01615	0.03204	0.01499	0	0
9	0	0.04699	0.07271	0.01059	0.01579	0.00971	0.01041	0.01656	0.00644	0.02319	0	0
10	0	0.0477	0.02239	0.37083	0.00393	0	0	0.2067	0	0	0	0
11	0	0	0.31054	0.21814	0	0	0	0	0	0	0	0
12	0	0	0.00436	0	0	0	0	0	0	0	0	0
13	0.01349	0	0.02759	0	0	0.00465	0.00713	0.01213	0	0	0	0
	Colon
1	0.03372	0.32962	0.07671
3	0.00098	0.005	0.00306
4	0.01398	0.05726	0.0229
8	0.04914	0.35731	0.06585
9	0.16974	0.5204	0.06618
10	0.15038	1.04752	0.2033
11	0.11432	0.37183	0.06459
12	0.00023	0.00043	5e-05
13	0.36249	1.82084	0.63781

## Sheet: Extended data Figure 5
	Extended data fig. 5a
	HOTTIP lncRNA expression
Squamous	0.0202171	5.75893	0.318486	3.35246	0.179325	0.149404	0.769158	0.25214	0.413472	0.385876	0.799348	0.104758	0.49643
Barrett's	6.337	16.916	9.64	21.667	0	9.249	9.216	2.047	26.569	36.286	54.43	5.307	3.792
	Wilcoxon signed rank test
	P value	0.0005
	Exact or approximate P value?	Exact
	P value summary	***
	Are medians signif. different? (P < 0.05)	Yes
	One- or two-tailed P value?	Two-tailed
	Sum of positive, negative ranks	1.000 , -90.00
	Sum of signed ranks (W)	-89
	Extended data fig. 5b
	Relative RNA expression
HOXA13	0.171845	114.396	0.02453	0.0926615	0.534438	0.0418156	0.386617	0.0939419	0.0112879	0.0115237	0.149134	0.00296517	0.0132085
HOTTIP	0.0202171	5.75893	0.318486	3.35246	0.179325	0.149404	0.769158	0.25214	0.413472	0.385876	0.799348	0.104758	0.49643
	Number of XY Pairs	13
	Spearman r	0.2527
	95% confidence interval	-0.3626 to 0.7146
	P value (two-tailed)	0.4048
	P value summary	ns
	Exact or approximate P value?	Gaussian Approximation
	Is the correlation significant? (alpha=0.05)	No
	Extended data fig. 5c
	Relative RNA expression
HOXA13	86.8263	268.735	95.5203	249.779	22.0339	94.8189	62.0422	32.8338	53.707	97.3413	154.518	42.2286	2.8748
HOTTIP	6.337	16.916	9.64	21.667	0	9.249	9.216	2.047	26.569	36.286	54.43	5.307	3.792
	Number of XY Pairs	13
	Spearman r	0.7912
	95% confidence interval	0.4106 to 0.9370
	P value (two-tailed)	0.0013
	P value summary	**
	Exact or approximate P value?	Gaussian Approximation
	Is the correlation significant? (alpha=0.05)	Yes
	Extended data fig. 5d
	HOTAIR lncRNA expression
Squamous	0.0296487		0.567076	2.55664	0.243386		0.529997	0.184814	1.36745	1.3255	3.41512	0.145315	0.635063
Barrett's	2.26723	3.49638	2.32014	3.29456		0.261736	4.97894	0.981777	22.0147	4.65042	5.40201	2.24065	5.44372
	Wilcoxon signed rank test
	P value	0.002
	Exact or approximate P value?	Exact
	P value summary	**
	Are medians signif. different? (P < 0.05)	Yes
	One- or two-tailed P value?	Two-tailed
	Sum of positive, negative ranks	0.0000 , -55.00
	Sum of signed ranks (W)	-55
	Extended data fig. 5e
	Relative RNA expression
HOXA13	0.171845	114.396	0.02453	0.0926615	0.534438	0.0418156	0.386617	0.0939419	0.0112879	0.0115237	0.149134	0.00296517	0.0132085
HOTAIR	0.01225	7.42676	0.2343	1.05633	0.10056	0	0.21898	0.07636	0.56499	0.54766	1.41103	0.06004	0.26239
	Number of XY Pairs	13
	Spearman r	0.0989
	95% confidence interval	-0.4923 to 0.6276
	P value (two-tailed)	0.7479
	P value summary	ns
	Exact or approximate P value?	Gaussian Approximation
	Is the correlation significant? (alpha=0.05)	No
	Extended data fig. 5f
	Relative RNA expression
HOXA13	86.8263	268.735	95.5203	249.779	22.0339	94.8189	62.0422	32.8338	53.707	97.3413	154.518	42.2286	2.8748
HOTAIR	2.47334	3.81423	2.53106	3.59407	0	0.28553	5.43157	1.07103	24.016	5.07319	5.8931	2.44434	5.9386
	Number of XY Pairs	13
	Spearman r	0.1703
	95% confidence interval	-0.4351 to 0.6697
	P (two-tailed)	0.5786
	P value summary	ns
	Exact or approximate P value?	Exact
	Significant? (alpha = 0.05)	No
